# Supplementary material for: Inhibition of Cyclooxygenase-2 Prevents Chronic and Recurrent Cystitis
Source: eBioMedicine. 2014 Oct 24;1(1):46–57. doi: 10.1016/j.ebiom.2014.10.011 (PMC4457352; doi:10.1016/j.ebiom.2014.10.011)
Supplement: Table S2 — Identified and quantified proteins from the proteomic analyses. [file mmc2.xlsx]

## Sheet: S2
Identified and quantified proteins
Protein IDs	Majority protein IDs	Protein names	Gene names	Proteins	Peptides	Unique peptides	Sequence coverage [%]	Sensitized / Resolved	Resolved / Mock	Sensitized / Mock	A ratio S/R (log2)	B ratio S/R (log2)	C ratio S/R (log2)	A ratio R/M (log2)	B ratio R/M (log2)	C ratio R/M (log2)	A ratio S/M (log2)	B ratio S/M (log2)	C ratio S/M (log2)
Q61033	Q61033	Lamina-associated polypeptide 2, isoforms alpha/zeta	Tmpo	1	13	4	21.2	-2.10073	0.2462	-1.02879	-2.10073	-1.41723	-0.71395	0.06909	0.49798	0.1758	-0.85399	-1.81307	-0.48245
Q8CGN5	Q8CGN5	Perilipin-1	Plin1	1	4	4	10.8	-1.85804	-0.78738	-2.92442	-1.85804	n.d	-1.69283	-0.10752	n.d	-1.32755	n.d	-1.69059	-3.392
Q8R2G4;F6RER8;E9QNU1;E9Q7Q8;E9Q1U7;E9Q7Z7;E9Q8Z0;E9Q9Q8;F6Z2C7;E9Q984;F6W3A0;E9Q630	Q8R2G4	Ecto-ADP-ribosyltransferase 3	Art3	12	7	7	23.5	-1.57574	1.14062	-0.60641	-1.57613	-1.66493	-0.8726	2.13385	1.24062	-0.63914	-0.20641	1.23989	-1.29245
P07758;Q00896	P07758	Alpha-1-antitrypsin 1-1;Alpha-1-antitrypsin 1-3	Serpina1a;Serpina1c	2	13	4	34.9	-1.51284	0.45242	-0.69859	-0.46112	-2.14714	-1.37789	0.95903	1.45765	2.36608	0.64173	0.84913	0.77703
A1BN54	A1BN54		Actn1	1	56	2	64.4	-1.44371	1.2242	0.38808	-0.07106	-1.78548	-1.70651	0.88559	1.32409	1.54774	-0.01893	0.9895	-0.02716
Q9WUT3	Q9WUT3	Ribosomal protein S6 kinase alpha-2	Rps6ka2	1	13	6	15.7	-1.43078	-0.50856	-2.07845	-1.38636	-1.43514	n.d	-0.93841	-1.35187	n.d	-3.33784	-2.00038	n.d
Q60847;E9PX70;J3KMS9;F6WIM8	Q60847	Collagen alpha-1(XII) chain	Col12a1	4	130	130	40.5	-1.40974	0.39221	-0.95914	-1.05044	-1.97285	-1.23172	0.05296	0.84441	0.20696	-0.89428	-0.91798	-0.66934
Q3UM45;F6TGJ2	Q3UM45	Protein phosphatase 1 regulatory subunit 7	Ppp1r7	2	10	10	26.3	-1.34766	0.41974	-0.45291	0.88198	-1.41881	-1.69591	-0.15162	0.42957	1.1359	-0.74051	1.02737	-0.48482
Q04857	Q04857	Collagen alpha-1(VI) chain	Col6a1	1	19	19	19.7	-1.31858	-0.03734	-1.54505	-1.48855	-0.68536	-0.73781	0.17446	-1.19231	-1.16758	-2.19661	-1.0173	-2.53445
P22599	P22599	Alpha-1-antitrypsin 1-2	Serpina1b	1	12	3	32	-1.3094	0.28373	-1.10279	-0.78861	-2.53458	-1.30251	1.57226	1.6226	1.32066	0.86441	0.79051	0.61946
Q00897	Q00897	Alpha-1-antitrypsin 1-4	Serpina1d	1	12	4	29.8	-1.27251	1.80265	0.19654	-1.00648	-1.89684	-1.40955	3.71743	2.87312	2.7142	2.98329	1.66138	1.39654
Q61129	Q61129	Complement factor I;Complement factor I heavy chain;Complement factor I light chain	Cfi	1	3	3	5.5	-1.27014	0.03952	-1.6027	-0.95654	-1.27014	n.d	0.02953	1.316	n.d	-1.31356	-1.4027	n.d
Q80TB8;D3Z434	Q80TB8	Synaptic vesicle membrane protein VAT-1 homolog-like	Vat1l	2	10	10	21.3	-1.2382	-0.09936	-1.17072	-0.43768	-1.34249	-1.32438	-0.35497	-1.01132	0.30394	-0.94727	-0.46494	-0.97981
Q9EST5	Q9EST5	Acidic leucine-rich nuclear phosphoprotein 32 family member B	Anp32b	1	1	1	7	-1.22135	0.67491	-0.54593	-0.44973	n.d	-1.90752	0.19336	n.d	0.91837	n.d	-0.03291	-0.939
P28653	P28653	Biglycan	Bgn	1	6	5	18.7	-1.22072	-0.53843	-2.0328	-1.48362	-0.49853	-1.01127	-0.65561	-0.24202	-0.59355	-0.68457	-1.83704	-1.68221
E9QK48;Q7TNG5;D3YWS2;D6RGM3	E9QK48	Echinoderm microtubule-associated protein-like 2	Eml2	4	15	15	19.1	-1.21096	0.07268	-1.04102	1.46952	-1.86949	-0.40055	-1.0847	0.66392	0.41053	-1.69795	0.25126	-0.60873
P06728	P06728	Apolipoprotein A-IV	Apoa4	1	19	19	43	-1.20603	0.35223	-1.34723	-1.4773	-0.86857	-1.19261	0.55339	0.23525	-0.26571	-0.09681	-1.26784	-1.54723
P04117;O08716;P24526	P04117	Fatty acid-binding protein, adipocyte	Fabp4	3	8	8	50	-1.18554	0.2232	-0.32367	0.33067	-1.43581	-1.3263	-0.13726	0.78737	0.10614	-0.40483	0.45191	-0.8045
F8WJ93;Q3UMY5	F8WJ93	Echinoderm microtubule-associated protein-like 4	Eml4	2	8	7	6.7	-1.16657	0.46029	-1.19438	0.75754	-1.30027	n.d	-1.75799	0.79488	n.d	-0.79438	-0.7269	n.d
Q8BZF8	Q8BZF8	Phosphoglucomutase-like protein 5	Pgm5	1	21	21	36.7	-1.15207	0.85217	-0.48692	-0.55654	-1.20553	-1.31226	0.64177	0.85405	0.77584	-0.41242	-0.22297	-0.6871
Q9Z0M5	Q9Z0M5	Lysosomal acid lipase/cholesteryl ester hydrolase	Lipa	1	4	4	9.6	-1.13546	1.46919	0.81995	-1.15528	-0.87522	0.26819	1.24167	1.38398	1.26919	0.71607	0.39364	0.61995
A2AUD5;Q9CYZ2;Q3TAI4;Q8BKP1;Q3TUJ9;F6VQ81	A2AUD5	Tumor protein D54	Tpd52l2	6	8	8	37.6	-1.11729	-0.63129	-1.42024	-1.85977	0.38029	-1.10765	0.491	-0.87238	-1.19386	0.1008	-1.54271	-2.30401
P63073	P63073	Eukaryotic translation initiation factor 4E	Eif4e	1	5	5	24.9	-1.09422	0.06303	-0.54337	-1.03522	-1.14842	-0.2837	0.17596	-0.6345	1.04085	-0.88513	0.62134	0.9129
Q3TCJ1;D3Z4D8;D6RJ39	Q3TCJ1	BRISC complex subunit Abro1	Fam175b	3	6	6	9.4	-1.08498	-1.03766	-1.09472	0.69359	-1.10899	n.d	-1.39623	1.10044	n.d	-0.04819	-0.38364	n.d
Q00898;D3YZL0	Q00898	Alpha-1-antitrypsin 1-5	Serpina1e	2	10	2	24.7	-1.08336	-0.05341	-0.73858	-0.0308	n.d	-1.16408	-0.05341	0.14343	0.02492	n.d	0.25133	-1.36156
P97290;A2ATR8	P97290	Plasma protease C1 inhibitor	Serping1	2	8	8	16.7	-1.08143	-0.25147	-1.28247	-0.28063	-1.10656	-1.27736	-1.06315	-0.25618	-0.30225	-1.25553	-0.98465	-1.48247
P70202	P70202	Latexin	Lxn	1	5	5	18.5	-1.07677	-1.2	-2.10401	n.d	-1.1677	-1.06311	n.d	-0.85938	-1.5187	-1.87376	n.d	-2.03431
F8WIT2;P14824	P14824	Annexin;Annexin A6	Anxa6	2	39	38	54.6	-1.04344	2.00312	1.20499	-1.10024	-0.93145	-1.06718	1.69657	2.2216	2.09119	0.96739	1.2419	1.40567
Q9D6Y9;G3UW30;F6ZHD8	Q9D6Y9	1,4-alpha-glucan-branching enzyme	Gbe1	3	10	10	11.7	-1.03626	0.11574	-0.88397	-0.48944	-1.30159	-1.03626	-0.04315	-1.21216	0.90597	-2.33663	-0.39252	-0.22802
Q7TQ62;Q6P3D8;F6XS92	Q7TQ62	Podocan	Podn	3	7	7	8.8	-1.03587	-0.6573	-1.61517	-1.0474	-1.02433	n.d	0.954	-1.10905	n.d	-3.15233	0.17875	n.d
Q8BH35	Q8BH35	Complement component C8 beta chain	C8b	1	4	4	4.4	-1.03522	0.07107	-1.12221	0.44148	-1.22506	n.d	-1.34799	0.17107	n.d	-0.82766	-0.69759	n.d
F7C0H6;Q5M8N0	F7C0H6	CB1 cannabinoid receptor-interacting protein 1	Cnrip1	2	4	4	25.5	-1.03517	-0.43574	-1.47195	n.d	-1.32251	-0.95708	n.d	0.49813	-0.84811	-2.33923	n.d	-1.67195
Q8R5A6	Q8R5A6	TBC1 domain family member 22A	Tbc1d22a	1	6	6	19.2	-1.03174	-0.18407	-0.96011	-0.06445	-1.05164	-1.13939	0.27794	-0.3696	-0.41815	-1.05536	0.62821	-1.96105
Q3UUG6	Q3UUG6	TBC1 domain family member 24	Tbc1d24	1	4	4	8.6	-1.02245	-0.37088	-1.64593	-1.14363	-1.02245	n.d	0.10725	-0.27088	n.d	-1.24593	-0.79624	n.d
P07759;Q5I2A0;F2Z405;E9Q499;Q80X76	P07759	Serine protease inhibitor A3K	Serpina3k	5	10	7	25.6	-1.01368	0.36418	-0.52319	-0.86344	-1.50304	-0.96674	1.77606	1.52647	1.56418	1.16111	0.93148	0.81517
Q60648	Q60648	Ganglioside GM2 activator	Gm2a	1	3	3	14.5	-1.01298	0.02157	-1.45896	n.d	-1.65949	-0.31018	n.d	-0.1403	-0.63048	-1.96644	n.d	-0.77062
P10649;O35660	P10649	Glutathione S-transferase Mu 1	Gstm1	2	32	1	87.6	-1.00393	0.93208	0.0158	-1.07306	-1.60003	-0.52002	1.19182	0.67838	0.74323	-0.28036	0.30194	0.29091
P50396;B7FAU8;D6RI86	P50396	Rab GDP dissociation inhibitor alpha	Gdi1	3	14	9	31.1	-1.00038	0.69689	-0.03908	-2.07382	0.31429	-0.91964	1.23949	-0.02139	0.80602	0.60043	-0.6805	0.02196
Q8VBW6;E0CZE0	Q8VBW6	NEDD8-activating enzyme E1 regulatory subunit	Nae1	2	12	12	27.3	-0.99278	-0.26499	-0.94408	0.447	-1.47738	-0.65756	-0.16663	-0.12584	-0.47834	-1.54193	0.24251	-1.54938
Q00915	Q00915	Retinol-binding protein 1	Rbp1	1	4	4	32.6	-0.98954	0.66742	-0.70635	-1.13008	-0.76935	n.d	0.66742	-0.10723	n.d	-1.11818	-0.50635	n.d
Q921C5;D3Z390;B2KG46;Q8BR07;G3UXK5;G3UY88	Q921C5	Protein bicaudal D homolog 2	Bicd2	6	10	10	6.8	-0.9871	0.25202	-0.99724	-0.63303	-1.50234	-1.09746	0.15423	0.15308	1.11187	-1.2657	-1.21486	-0.52108
P51885;CON__Q05443	P51885	Lumican	Lum	2	8	8	23.7	-0.97696	-0.72305	-1.88304	0.21549	-1.09949	-1.39532	-0.37462	-0.60646	-0.98933	-1.72978	0.39769	-2.74307
P97298;B7ZC25;E9PWS2;CON__Q95121;Q5ND37;F6S1M4	P97298	Pigment epithelium-derived factor	Serpinf1	6	3	3	10.3	-0.96821	-0.25657	-1.42838	-0.96821	-1.18275	-0.32536	-0.20788	-0.18138	-0.4318	-1.18651	-0.93622	-0.99161
Q0VGY9;D3Z5M4;D3YTV8;G8JL84;E9QNT8;Q02357;B7ZW98;G5E8J2;F7D1P5;G3UY11;D6RJ51	Q0VGY9	Ankyrin-1	Ank1	11	11	11	8.2	-0.96787	-0.73199	-0.18815	-1.06739	2.77091	n.d	-0.61764	-1.17159	n.d	1.51388	-1.16354	n.d
E9QN92;Q8CI59;D3YTP0	E9QN92	Metalloreductase STEAP3	Steap3	3	6	6	12.2	-0.95982	0.88733	-0.34976	-0.89717	0.29302	-1.46112	1.08413	-1.04023	0.68733	-0.51916	0.71787	-0.54976
Q8K354	Q8K354	Carbonyl reductase [NADPH] 3	Cbr3	1	10	9	38.3	-0.95109	0.67974	-0.07422	-0.95573	-0.70111	-0.97044	0.92744	0.70335	1.376	-1.19783	-0.05357	0.51877
Q9JJV2;D3YWS3	Q9JJV2	Profilin-2;Profilin	Pfn2	2	4	4	28.6	-0.9487	1.17072	0.33759	-0.15194	-1.32442	-0.69017	-1.96665	1.06569	1.54272	0.21057	-2.14781	0.81965
Q6PIP5	Q6PIP5	NudC domain-containing protein 1	Nudcd1	1	6	6	11.7	-0.94303	0.10877	-1.32828	0.61946	-1.55792	-0.56974	-4.02941	0.88696	0.24127	-0.30441	-3.05793	-0.2694
Q8R5I6;A2AE91	Q8R5I6		Gstm4	2	11	7	44.5	-0.9336	-0.07971	-0.87623	-0.61597	-1.23569	-1.25708	-0.95049	-0.22713	0.85026	-1.98403	-0.82764	-0.92222
Q571I9;D3Z0B9;F6RQF0	Q571I9	Aldehyde dehydrogenase family 16 member A1	Aldh16a1	3	7	7	8.5	-0.93355	-0.42938	-1.52247	0.47871	-1.14516	-0.42517	-0.63245	-0.22792	-0.62938	-1.81736	0.12611	-1.11513
Q8R5H1	Q8R5H1	Ubiquitin carboxyl-terminal hydrolase 15	Usp15	1	15	15	15.1	-0.92736	1.05236	0.19094	-0.12111	-1.26458	0.22614	0.86884	0.76703	1.3464	-0.2491	1.10538	1.1276
B7ZNH7;K3W4R4;Q80X19;F7D5Y4	B7ZNH7	Collagen alpha-1(XIV) chain	Col14a1	4	44	44	26.5	-0.92722	-0.31154	-1.20076	-1.72014	-0.51276	-0.67627	0.01444	-0.11924	-0.8344	-0.29309	-1.32686	-1.08038
F8WHQ1;Q62393;D3Z7X7;E9PUA7;D3Z125;D3Z637;D3Z2U2	F8WHQ1	Tumor protein D52	Tpd52	7	3	3	16.2	-0.9247	1.22455	0.65961	-1.56465	-0.20334	-0.9247	0.52242	1.64504	1.60675	1.75307	-0.07097	0.77069
Q61576;A2A4H9;F6W360	Q61576	Peptidyl-prolyl cis-trans isomerase FKBP10	Fkbp10	3	8	8	13.6	-0.91866	1.18297	-0.28352	-1.5396	-1.24866	-0.84373	-0.4343	1.00051	1.2931	-0.16671	-1.59686	0.40008
Q9QWR8	Q9QWR8	Alpha-N-acetylgalactosaminidase	Naga	1	9	9	18.1	-0.91716	0.73934	0.20218	-0.9443	-1.30301	-0.21888	1.23467	0.27496	0.2396	-0.99927	0.67107	-0.06006
H3BL37;O08784;H3BIX0;Q05CS0	H3BL37	Treacle protein	Tcof1	4	4	4	2.8	-0.90058	-1.35798	-2.44032	-1.81924	n.d	-0.72927	-1.41747	n.d	-0.13073	n.d	-2.73591	-1.04894
Q00623;CON__P15497	Q00623	Apolipoprotein A-I;Truncated apolipoprotein A-I	Apoa1	2	21	21	55.3	-0.89784	0.5894	0.02014	-0.96184	-0.44326	-1.20526	0.62024	0.16165	0.60526	0.87879	0.13888	-0.36515
P62881	P62881	Guanine nucleotide-binding protein subunit beta-5	Gnb5	1	5	4	8.9	-0.89593	0.86191	-0.4849	-0.44658	-0.99395	n.d	1.4586	0.4934	n.d	-1.00088	1.56961	n.d
Q9CQ10	Q9CQ10	Charged multivesicular body protein 3	Chmp3	1	5	5	19.2	-0.89505	0.35518	-0.67213	0.22157	-1.25611	0.0964	0.2013	0.53928	0.15518	-0.31375	-1.29172	0.37585
P15626;D3YX76;F6Y363	P15626	Glutathione S-transferase Mu 2	Gstm2	3	12	6	54.6	-0.89314	0.38015	-0.93757	-0.98676	-0.95758	-0.45111	0.63479	-0.26028	-0.22164	-1.11843	-0.11826	-0.73697
P62962;Q5SX49;J3QMC2	P62962	Profilin-1;Profilin	Pfn1	3	11	4	74.3	-0.889	0.37643	-0.18365	-0.61385	-1.11895	-1.14752	0.09596	1.05046	0.12717	0.3238	0.06336	-0.56206
Q9CXW3	Q9CXW3	Calcyclin-binding protein	Cacybp	1	10	10	38.9	-0.88875	0.00013	-0.3413	0.00992	-1.1644	-0.85319	-0.0825	0.98743	-0.55529	0.0587	0.45196	-1.48695
Q5SUR0;F6RUL9;G3UY86	Q5SUR0	Phosphoribosylformylglycinamidine synthase	Pfas	3	14	14	11.8	-0.88084	-1.00528	-1.08191	0.6469	-1.71686	n.d	-1.42467	-0.66469	n.d	-1.83647	-0.35596	n.d
E9Q9M1;G3X9J6;Q3V1L4	E9Q9M1	Cytosolic purine 5-nucleotidase	Nt5c2	3	5	5	8	-0.8744	-0.0692	-0.52094	0.0229	-1.53713	-0.83823	-0.30501	-0.18498	-0.2692	-0.73553	0.27149	-0.2123
Q80TA6;G3UZ04	Q80TA6	Myotubularin-related protein 12	Mtmr12	2	6	6	7.1	-0.87435	-1.57088	-3.09261	-0.21165	-0.96342	n.d	-1.19151	-1.68886	n.d	-3.02965	-1.75287	n.d
Q62266	Q62266	Cornifin-A	Sprr1a	1	3	3	32.6	-0.87115	-1.11921	-0.36926	n.d	-1.581	-0.54435	n.d	-2.20687	-1.89409	-2.2314	n.d	-2.45185
Q08879;CON__ENSEMBL:ENSBTAP00000016046	Q08879	Fibulin-1	Fbln1	2	6	6	10.9	-0.87105	0.82443	0.85648	0.30182	-1.1788	-0.92741	0.97127	1.2386	0.14003	0.68543	1.60838	-0.71133
P32921	P32921	Tryptophan--tRNA ligase, cytoplasmic;T1-TrpRS;T2-TrpRS	Wars	1	18	18	43.2	-0.86759	0.85641	0.33943	0.16684	-1.16346	-0.81802	0.6579	1.23371	0.87068	-0.02036	1.15763	0.12201
Q8BKG3	Q8BKG3	Inactive tyrosine-protein kinase 7	Ptk7	1	5	5	4.1	-0.86749	0.27316	-0.89537	n.d	-0.12167	-0.46079	n.d	-0.20384	-0.12702	-0.31612	n.d	-0.56246
D3YZP9;F6SXB0	D3YZP9	Coiled-coil domain-containing protein 6	Ccdc6	2	9	9	14.7	-0.86554	-0.33408	-2.11937	-0.8181	-1.8093	-0.68817	-0.65403	-1.69719	-0.20314	-2.43962	-2.09348	-0.28964
P14152;B1ATQ3	P14152	Malate dehydrogenase, cytoplasmic	Mdh1	2	12	12	35.9	-0.86252	0.05798	-0.92047	-1.15647	-0.3843	-0.81462	0.4935	0.14428	-1.29017	-0.04144	-1.00694	-1.67134
Q8BXK9	Q8BXK9	Chloride intracellular channel protein 5	Clic5	1	2	2	14.3	-0.862	-0.21851	-2.22289	-0.5766	-1.63558	n.d	-1.46093	0.50753	n.d	-1.19415	-2.52338	n.d
Q8VE70;F8WI55	Q8VE70	Programmed cell death protein 10	Pdcd10	2	7	7	29.2	-0.85901	-1.30726	-1.59762	-1.49875	-0.76197	0.1105	-1.35341	-0.86636	-0.91684	-1.0556	-1.97118	-0.79091
Q61598	Q61598	Rab GDP dissociation inhibitor beta	Gdi2	1	21	16	49.4	-0.85885	0.02169	-0.95341	-1.2098	-0.43214	-0.8268	-0.14356	0.14811	0.14863	-0.25749	-0.96804	-0.82488
P49182;CON__ENSEMBL:ENSBTAP00000018574	P49182	Heparin cofactor 2	Serpind1	2	8	8	10.7	-0.8581	1.05662	0.05906	-0.73444	-1.02876	-0.72475	1.52135	0.75284	0.50026	0.16798	1.29146	-0.04031
E9PWR4;B2RQ71;B7ZMZ7	E9PWR4		Dip2c	3	6	4	2.3	-0.85327	0.18234	-1.26557	-0.28565	-0.95926	n.d	0.2919	0.03284	n.d	-1.05077	-0.04454	n.d
Q9Z2E2	Q9Z2E2	Methyl-CpG-binding domain protein 1	Mbd1	1	3	3	4.4	-0.85272	-3.36586	-4.11702	n.d	0.36748	-1.77863	n.d	-4.34496	-3.20133	-4.31535	n.d	-4.51754
Q91YR9;REV__Q3TVC7	Q91YR9	Prostaglandin reductase 1	Ptgr1	2	10	10	24.9	-0.85269	1.34047	0.56277	-0.93437	-1.01605	-0.58214	1.43059	1.42206	0.81114	0.47459	0.90539	0.63605
P26883;F6X9I3	P26883	Peptidyl-prolyl cis-trans isomerase FKBP1A	Fkbp1a	2	3	3	33.3	-0.84934	-0.58148	-1.08164	-0.07841	-1.3481	-0.84822	-1.15316	-0.26141	-0.10946	-1.6339	-0.88164	-1.0871
Q9CZS1	Q9CZS1	Aldehyde dehydrogenase X, mitochondrial	Aldh1b1	1	7	4	15	-0.84728	0.5035	-0.22027	-0.09539	-1.59737	-0.12398	-0.2526	1.04107	-0.36184	-1.57987	0.03407	-0.59834
P54869	P54869	Hydroxymethylglutaryl-CoA synthase, mitochondrial	Hmgcs2	1	12	11	21.9	-0.84669	0.59718	-0.9275	-0.85196	-1.89846	-0.42246	-0.00358	0.89527	0.56414	-0.71132	-0.73648	0.13973
P47199;D3YUG9;D3Z2X0;D3Z4Q4;D3YWU6	P47199	Quinone oxidoreductase	Cryz	5	11	11	39	-0.84661	-0.73178	-1.51807	-0.15606	-1.33145	-0.77927	-0.91005	-0.46309	-0.93356	-1.3579	-1.03099	-2.148
P51432	P51432	1-phosphatidylinositol 4,5-bisphosphate phosphodiesterase beta-3	Plcb3	1	15	15	10.8	-0.8419	-0.55411	-2.20642	1.0964	-1.29173	n.d	-3.65024	0.02869	n.d	-1.40913	-3.08094	n.d
Q8BNW9	Q8BNW9	Kelch repeat and BTB domain-containing protein 11	Kbtbd11	1	12	12	20.2	-0.83454	-0.33195	-1.58481	0.07272	-0.90812	-1.11247	-0.78586	0.23205	-1.02627	-0.97177	-1.14877	-3.3448
P62838;Q6ZWY6	P62838	Ubiquitin-conjugating enzyme E2 D2	Ube2d2	2	3	2	17.7	-0.83395	-0.56829	-0.00509	n.d	-0.83921	1.09943	-0.62411	1.658	-1.34995	1.05104	n.d	-0.20509
Q99KJ8	Q99KJ8	Dynactin subunit 2	Dctn2	1	6	6	17.7	-0.83228	-1.0414	-1.91809	0.05852	-1.12011	n.d	-1.88901	-0.76257	n.d	-1.94554	-1.30223	n.d
P01027;H3BL60;H3BKW9	P01027	Complement C3;Complement C3 beta chain;Complement C3 alpha chain;C3a anaphylatoxin;Complement C3b alpha chain;Complement C3c alpha chain fragment 1;Complement C3dg fragment;Complement C3g fragment;Complement C3d fragment;Complement C3f fragment;Complement C3c alpha chain fragment 2	C3	3	84	74	44.4	-0.82908	0.80252	0.35488	0.05478	-1.49903	-0.89612	0.68577	0.96264	0.90071	0.23619	0.99552	0.21037
Q9DAW9	Q9DAW9	Calponin-3	Cnn3	1	10	6	24.2	-0.82905	-0.753	-1.57146	0.09491	-0.9066	-1.10665	-0.79902	-0.57363	-0.953	-1.19562	-0.5244	-2.234
Q99PT1	Q99PT1	Rho GDP-dissociation inhibitor 1	Arhgdia	1	19	19	47.5	-0.82495	1.62564	0.89903	-0.60388	-1.12435	-0.94658	1.69894	1.04724	1.5891	0.57995	1.85184	0.6844
Q9Z2A0;F2Z3X6;Q3TRL2;F2Z400;F2Z3Z9;F2Z4A5;F2Z3V6	Q9Z2A0	3-phosphoinositide-dependent protein kinase 1	Pdpk1	7	7	7	11.6	-0.82217	-0.161	-1.04464	n.d	-1.4323	0.54824	n.d	-0.26869	0.97459	-1.03837	n.d	1.59744
Q61171;D3Z4A4	Q61171	Peroxiredoxin-2	Prdx2	2	8	8	42.4	-0.81993	0.69196	0.47157	0.38162	-1.08174	-1.00113	0.65352	1.52363	-0.25595	0.95971	1.36653	-1.08351
Q9JM51;A2APZ8	Q9JM51	Prostaglandin E synthase	Ptges	2	5	5	16.3	-0.81914	0.40616	-0.32729	0.26951	-0.05718	-0.81914	-1.85136	0.10995	2.41209	-0.37691	-1.37146	1.453
Q61247;Q5ND35	Q61247	Alpha-2-antiplasmin	Serpinf2	2	5	5	10.8	-0.81586	-1.09271	-1.53459	-0.78476	-0.5091	-0.94953	0.07429	-1.36448	-1.13781	-1.47798	-2.31305	-1.16894
Q8BP40	Q8BP40	Lysophosphatidic acid phosphatase type 6	Acp6	1	8	8	16.5	-0.81304	-0.48393	-1.38881	-0.71537	-1.30479	n.d	0.52561	-1.09986	n.d	-1.55477	0.0999	n.d
Q61599;D3YWL7	Q61599	Rho GDP-dissociation inhibitor 2	Arhgdib	2	6	6	42	-0.81066	1.08626	-0.03444	-0.62016	-0.70472	-1.3238	0.90575	0.88255	1.18215	0.17218	0.67663	-0.16752
Q9WV54;D3Z015;D3Z505	Q9WV54	Acid ceramidase;Acid ceramidase subunit alpha;Acid ceramidase subunit beta	Asah1	3	20	20	42.9	-0.80776	0.02657	-0.43091	-0.77248	-1.52326	0.19308	-0.00459	0.972	-0.56077	-0.8277	-0.97994	-0.49982
Q60973;A2AFJ1;A2AFI9;Q60972;F6ZLC6;F6U539	Q60973	Histone-binding protein RBBP7;Histone-binding protein RBBP4	Rbbp7;Rbbp4	6	6	6	13.6	-0.79804	0.66722	-0.13044	-1.90422	-0.76107	n.d	-0.06282	1.52999	n.d	0.66884	-1.67349	n.d
Q9CQA1	Q9CQA1	Trafficking protein particle complex subunit 5	Trappc5	1	8	8	29.8	-0.79391	-0.04568	-1.58477	-0.79391	-0.6636	n.d	0.66342	-0.10043	n.d	-1.55511	-0.48358	n.d
P57776;Q80T06;E9QN08;F6ZFU0;Q91VK2;D3YUQ9;D3YZT9;D3YY68;D3Z7N2	P57776	Elongation factor 1-delta	Eef1d	9	8	8	31	-0.79108	0.4172	-0.25439	0.34073	-1.3349	-0.60817	1.4196	0.44863	-0.03218	-0.66538	1.66289	-0.45439
Q9JLM9;A2ASX4;A2ASX3	Q9JLM9	Growth factor receptor-bound protein 14	Grb14	3	8	3	22.1	-0.78981	-0.62324	-1.29818	-0.73034	-0.97457	0.18827	-1.28079	-0.61056	-0.75393	-1.08407	-2.78986	-0.70838
A6X935;E9PVD2;E9Q5L2	A6X935		Itih4	3	11	10	12	-0.78864	-0.02011	-1.43856	0.12803	-1.15325	-0.69003	-2.80104	0.27067	-0.15597	-0.54795	-2.27907	-1.05642
P48774;E9PVM7;E9Q024;E9PV63;E9Q5L9	P48774	Glutathione S-transferase Mu 5	Gstm5	5	10	8	36.2	-0.78831	1.02919	0.42873	-1.04222	-1.32652	-0.62278	0.31192	1.51753	0.60727	1.0396	0.60407	0.37252
O35685	O35685	Nuclear migration protein nudC	Nudc	1	12	12	34	-0.78665	-1.07713	-2.09706	-0.15332	-1.35251	-0.24258	-1.63341	-0.15664	-2.18136	-1.3728	-1.55002	-2.56204
Q3TMV7	Q3TMV7	Pyridine nucleotide-disulfide oxidoreductase domain-containing protein 1	Pyroxd1	1	2	2	6.8	-0.78607	0.10679	0.2313	0.00791	-0.87551	n.d	-0.116	1.43618	n.d	0.87329	0.27685	n.d
P48036	P48036	Annexin A5	Anxa5	1	23	23	51.7	-0.78145	1.39175	1.01083	-0.86817	-0.80914	-0.67604	1.75897	0.76156	1.25611	0.56854	1.57918	0.89287
Q8BTM8;B7FAU9;B7FAV1;F6XC15;J3JS91;F6Z2C0;F7AVL7	Q8BTM8	Filamin-A	Flna	7	151	137	52.5	-0.77618	0.48477	0.11516	-0.12003	-1.51301	-0.78702	0.26237	0.92418	0.27771	0.18543	0.53381	-0.15062
P63168;Q80ZS7	P63168	Dynein light chain 1, cytoplasmic	Dynll1;BC048507	2	3	2	21.3	-0.77438	0.50199	0.30106	-0.29122	-0.98348	-0.65419	1.55202	0.80851	0.04779	0.5769	1.99861	-0.19567
Q920A5	Q920A5	Retinoid-inducible serine carboxypeptidase	Scpep1	1	6	6	10.8	-0.77396	-0.11233	-0.90887	0.36267	-1.33203	-0.77142	-0.94082	-0.01233	-0.01816	-0.54553	-1.04868	-0.06429
Q8BH69	Q8BH69	Selenide, water dikinase 1	Sephs1	1	5	5	20.2	-0.7714	0.44094	-0.53907	0.13475	-1.27834	-0.7714	-0.61716	0.6753	2.4533	-0.57843	-0.736	1.5703
Q9Z2M7;Q91W01	Q9Z2M7	Phosphomannomutase 2	Pmm2	2	12	9	38.8	-0.76717	0.49706	-0.47858	0.10286	-0.97579	-0.67339	0.71449	0.41697	0.11682	-0.85808	1.06967	-0.57364
Q5SV41;P53808	Q5SV41	Phosphatidylcholine transfer protein	Pctp	2	7	7	26.2	-0.7628	0.2336	-0.52265	-0.36149	-1.25936	-0.21093	0.55322	0.44102	-0.19924	-0.74772	0.56379	-0.54146
P40936	P40936	Indolethylamine N-methyltransferase	Inmt	1	7	7	38.3	-0.76224	0.03799	-0.47841	-0.44709	-1.61635	-0.67266	-0.20651	0.72513	-0.05097	-0.45915	-0.38364	-0.15481
Q8C0J2;D3YZW7	Q8C0J2	Autophagy-related protein 16-1	Atg16l1	2	5	5	7.1	-0.75794	0.13199	-1.18865	-0.03746	-0.77263	-0.83149	-1.04373	0.16478	0.57559	-1.73868	-1.27064	-1.25387
B1AX58;Q99K51	B1AX58	Plastin-3	Pls3	2	25	18	41.2	-0.75789	0.77629	0.1734	-0.19288	-1.42298	-0.68267	0.53998	1.21898	0.35484	0.49054	0.51803	-0.13175
O35639	O35639	Annexin A3	Anxa3	1	12	12	33.1	-0.75699	0.50964	-0.35835	-1.24944	-0.18185	-0.76222	0.28145	-0.56395	1.06788	-0.76156	-0.71194	0.31603
P57780;E9Q2W9;D3Z0L8;D3Z761	P57780	Alpha-actinin-4	Actn4	4	59	35	63.2	-0.75246	0.72638	0.13565	-0.11754	-1.29626	-0.70682	0.74043	0.82486	0.49627	0.16879	0.6548	0.15993
P97449	P97449	Aminopeptidase N	Anpep	1	12	12	12.1	-0.75241	0.09543	-0.16501	-0.77965	-0.33681	-0.9679	1.0988	-0.06515	-0.28497	0.23499	0.32325	-1.40681
Q80TZ3;B1B0B8;B1B0B7	Q80TZ3	Putative tyrosine-protein phosphatase auxilin	Dnajc6	3	7	5	7.8	-0.75217	-0.34218	-2.00463	-0.66903	-1.36064	n.d	-0.34218	-0.35524	n.d	-1.60463	-2.41569	n.d
E9PWQ3;D3YWD1	E9PWQ3		Col6a3	2	59	6	17.8	-0.74899	0.19144	-0.64017	-1.27251	-0.67967	-0.27486	0.72554	-0.49214	-0.47795	-0.74856	-0.40078	-0.31907
Q3UN02;B0V2Q9	Q3UN02	Lysocardiolipin acyltransferase 1	Lclat1	2	4	4	12.5	-0.74603	-2.31269	-2.99541	-0.88825	-0.3663	-1.0474	-1.87201	-2.77259	-2.07112	-3.27297	-2.79481	-2.86427
P63280;G3UYP0;Q8CFZ0;G3UZL6	P63280	SUMO-conjugating enzyme UBC9	Ube2i	4	4	4	19.6	-0.74555	-0.00025	-1.61221	-1.78017	-0.73812	-0.30797	-0.00025	0.00064	-0.97422	-1.1087	-2.46248	-1.24827
P13707;E0CXN5	P13707	Glycerol-3-phosphate dehydrogenase [NAD(+)], cytoplasmic	Gpd1	2	8	7	20.6	-0.74415	-0.92083	-1.04749	-0.74415	0.89709	-1.57854	-0.33535	-1.77312	-1.67743	-0.55304	-0.0508	-3.51204
F8VQJ3;P02468;F6TLW1;F6SFQ3	F8VQJ3	Laminin subunit gamma-1	Lamc1	4	13	13	8.8	-0.74321	-0.61456	-1.50159	-0.13824	-1.4405	-0.41633	-1.14605	-0.05274	-1.18612	-1.55154	-1.06472	-1.50278
Q8BZW8	Q8BZW8	NHL repeat-containing protein 2	Nhlrc2	1	17	17	25.5	-0.74103	-0.008	-0.39619	0.07121	-1.29198	-0.66575	-0.41508	0.71176	0.78215	-0.06128	-0.23829	0.57255
P28665;P28666	P28665	Murinoglobulin-1;Murinoglobulin-2	Mug1;Mug2	2	28	27	15.4	-0.74	0.04647	-0.90851	-0.23756	-1.46248	-0.61001	0.11371	0.60004	-0.91128	-0.81926	0.37901	-1.37809
P37804	P37804	Transgelin	Tagln	1	28	27	93.5	-0.73954	1.02055	0.96697	0.31208	-1.00833	-0.83655	0.68636	1.68509	1.37695	0.81932	1.48597	0.74228
P54818	P54818	Galactocerebrosidase	Galc	1	4	4	7.5	-0.73836	0.39043	-1.39977	-0.872	-1.36848	1.7914	0.68577	0.29884	-0.32433	-1.12104	-0.08597	1.33756
P32261;CON__P41361	P32261	Antithrombin-III	Serpinc1	2	8	8	20	-0.73615	-0.0471	-1.25975	-0.53638	-0.94233	-0.97545	-0.18707	0.06453	-0.2471	-1.09385	-0.73673	-1.45975
O09131;Q8K2Q2;D3Z1Q9	O09131	Glutathione S-transferase omega-1	Gsto1	3	8	8	32.9	-0.73392	-0.53998	-1.26351	0.10729	-0.98968	-0.65569	-0.81485	-0.37038	-0.1172	-1.38111	-0.61485	-1.16476
P70670;Q60817	P70670	Nascent polypeptide-associated complex subunit alpha, muscle-specific form;Nascent polypeptide-associated complex subunit alpha	Naca	2	4	4	2.2	-0.73212	-0.04108	-0.4709	0.57492	-0.92942	-0.42397	-0.89526	-0.14506	2.04837	-1.02275	0.13875	1.64347
O88851	O88851	Putative hydrolase RBBP9	Rbbp9	1	5	5	37.1	-0.73018	0.92829	0.40625	-0.51534	-1.18695	-0.44222	0.78903	0.84916	1.05051	-0.59498	-1.20966	0.52231
P70269;D3Z6T3	P70269	Cathepsin E	Ctse	2	5	5	9.6	-0.72736	1.06445	-0.20629	-1.58074	-1.68929	1.2725	1.91025	1.40337	-1.07715	-0.75862	0.37368	-0.20289
P04919	P04919	Band 3 anion transport protein	Slc4a1	1	10	10	10.1	-0.72621	-0.49495	-0.44375	-1.10833	4.07108	-0.44733	0.67629	-3.08713	-0.78543	1.35568	-0.87806	-1.12059
Q9CQI3;Q9ERL7;D3YY16;D3Z2F6	Q9CQI3	Glia maturation factor beta	Gmfb	4	3	3	22.5	-0.72464	1.19942	0.59261	0.40163	-0.72865	-0.82189	0.72759	3.03808	1.10075	2.59232	1.40624	0.39031
Q91VB8;P01942	Q91VB8	Hemoglobin subunit alpha	Hba-a1;Hba	2	10	9	91.5	-0.72425	0.49822	0.07375	-0.8847	-0.16498	-0.88318	0.07917	0.77188	0.54107	1.15524	0.00389	-0.53179
E9Q6A6;Q8C6K9	E9Q6A6	Collagen alpha-6(VI) chain	Col6a6	2	18	12	9.3	-0.72216	-0.76597	-2.61785	-0.72216	-1.71132	n.d	0.02243	-3.25483	n.d	-4.8931	-1.52079	n.d
Q9CQI6	Q9CQI6	Coactosin-like protein	Cotl1	1	5	5	26.1	-0.71909	0.52225	0.32732	0.50731	-0.93066	-0.84345	0.24467	1.00786	0.26175	0.72732	1.14669	-0.95396
Q91ZJ5	Q91ZJ5	UTP--glucose-1-phosphate uridylyltransferase	Ugp2	1	27	27	50.2	-0.71779	0.51264	-0.10962	-0.2123	-1.43569	-0.65283	0.23093	0.86136	0.41151	0.0679	0.43435	-0.60973
P70362;F6SYJ2	P70362	Ubiquitin fusion degradation protein 1 homolog	Ufd1l	2	4	4	12.1	-0.71696	0.06484	-0.95292	-0.66207	-0.88643	n.d	-0.35867	0.21383	n.d	-0.00698	-0.83277	n.d
Q8CEC6	Q8CEC6	Peptidylprolyl isomerase domain and WD repeat-containing protein 1	Ppwd1	1	8	8	15.6	-0.71681	-0.31802	-1.46611	-0.34238	-0.98776	n.d	-0.5709	-0.03443	n.d	-1.18472	-1.26611	n.d
Q99LS3;D3Z4T3;D3Z666	Q99LS3	Phosphoserine phosphatase	Psph	3	4	4	15.6	-0.71546	-0.10685	-1.59996	-0.19974	-0.93341	-0.43499	0.53218	0.00976	-1.64494	-1.34288	0.4958	-2.02591
Q60992	Q60992	Guanine nucleotide exchange factor VAV2	Vav2	1	7	7	7.8	-0.71478	-0.69706	-1.37215	0.39287	-1.11166	-0.71478	-0.85222	-0.29339	-1.53774	-1.08893	0.1042	-1.80095
Q5EBG6	Q5EBG6	Heat shock protein beta-6	Hspb6	1	3	3	21	-0.71215	-0.91182	-1.78266	-0.78168	n.d	-0.31009	-0.71932	n.d	-1.12059	n.d	-1.83054	-1.24957
Q8CJG0	Q8CJG0	Protein argonaute-2	Eif2c2	1	15	12	17.2	-0.71182	0.05405	0.04616	0.55031	-1.23831	0.13067	-0.90158	1.22294	-0.20654	0.68187	-0.35522	-0.04724
Q7TSG2;E0CZ13	Q7TSG2	RNA polymerase II subunit A C-terminal domain phosphatase	Ctdp1	2	6	6	6.2	-0.71151	0.29713	-0.54933	n.d	-0.8166	-0.27071	n.d	0.86805	-0.42422	-0.09071	n.d	-0.74933
Q9DB16	Q9DB16	Calcium-binding protein 39-like	Cab39l	1	16	12	34.4	-0.71071	0.41231	-0.05981	-0.64693	-0.96567	-0.627	0.78021	0.30806	0.34321	-0.89283	1.43941	-0.12989
Q9QYB1	Q9QYB1	Chloride intracellular channel protein 4	Clic4	1	10	10	44.7	-0.7095	0.9333	0.47297	-0.31504	-1.17606	-0.53207	0.57007	1.05124	1.32258	0.38365	0.36938	0.95744
P53612;Q3TVF4	P53612	Geranylgeranyl transferase type-2 subunit beta	Rabggtb	2	1	1	3.2	-0.70941	-2.71074	-3.52272	0.02616	-1.4937	n.d	-2.46368	-3.04059	n.d	-4.44888	-2.1728	n.d
P31001	P31001	Desmin	Des	1	17	14	40.7	-0.70531	0.04629	-0.25222	-1.86886	1.06178	-0.70903	1.71611	-1.0845	0.35082	0.18258	0.07355	-0.48697
Q62000	Q62000	Mimecan	Ogn	1	6	6	21.5	-0.70404	1.19736	0.43422	-0.17355	-1.11688	-0.70555	1.30658	1.0791	2.33151	0.4394	1.27766	1.75366
Q9CYR6;Q8BWW3	Q9CYR6	Phosphoacetylglucosamine mutase	Pgm3	2	11	11	22.9	-0.69715	-0.08277	-0.27636	0.5065	-1.1742	-0.61633	-0.08277	-0.06255	0.96146	-0.93338	0.27906	0.56103
P48758	P48758	Carbonyl reductase [NADPH] 1	Cbr1	1	21	20	74.7	-0.69596	0.57812	0.02231	-1.04805	-0.62596	-0.55309	0.96723	0.64575	0.27978	0.63061	-0.04573	-0.52328
Q3V3R4	Q3V3R4	Integrin alpha-1	Itga1	1	3	3	2.5	-0.6943	-0.79739	-1.25693	-0.2834	-0.49405	n.d	-1.19395	-1.38919	n.d	-1.06876	-1.23419	n.d
O70481	O70481	E3 ubiquitin-protein ligase UBR1	Ubr1	1	13	13	5.5	-0.69269	-0.35096	-0.98612	-0.13795	-1.32843	-0.23871	-0.79303	0.53626	-0.98738	-0.76945	-0.67047	-1.15341
Q8BFR6;F7CFT1;D3Z7G5	Q8BFR6	AN1-type zinc finger protein 1	Zfand1	3	4	4	12.3	-0.69243	0.19534	-1.23844	n.d	-0.8483	0.19131	n.d	0.57848	-0.29754	-0.9226	n.d	-0.15256
G3X977;Q61703;Q3UEG7;CON__Q9TRI1	G3X977	Inter-alpha-trypsin inhibitor heavy chain H2	Itih2	4	14	14	17.2	-0.69208	0.15417	-0.62198	0.01692	-1.37049	-0.60303	0.0364	0.27735	0.52729	-0.9953	-0.14561	-0.50214
P54923	P54923	[Protein ADP-ribosylarginine] hydrolase	Adprh	1	13	13	33.7	-0.69176	0.63592	-0.19777	-0.30645	-0.98845	-0.47608	0.53387	0.71844	0.52797	-0.14722	0.26903	-0.17152
Q78ZA7	Q78ZA7	Nucleosome assembly protein 1-like 4	Nap1l4	1	5	3	13.6	-0.69024	0.65679	-0.81595	-0.43136	-1.09502	n.d	0.58102	0.89736	n.d	-0.41595	1.36801	n.d
P07091	P07091	Protein S100-A4	S100a4	1	2	2	16.8	-0.6895	-1.97514	-3.01173	-0.55294	-0.79869	n.d	-0.60354	-2.0179	n.d	-2.64213	-1.15359	n.d
Q61206	Q61206	Platelet-activating factor acetylhydrolase IB subunit beta	Pafah1b2	1	6	6	20.1	-0.6895	0.36482	0.22465	0.24732	-0.93192	n.d	0.16261	1.53413	n.d	0.62465	0.72037	n.d
Q61702;F8WJ05;CON__Q0VCM5	Q61702	Inter-alpha-trypsin inhibitor heavy chain H1	Itih1	3	16	16	21.9	-0.68833	-0.15386	-0.57698	0.21909	-1.17078	-0.9386	-0.50249	-0.09798	0.66812	-0.49947	0.1147	-0.77698
Q8BFS6;D3Z7F7	Q8BFS6	Calcineurin-like phosphoesterase domain-containing protein 1	Cpped1	2	5	5	15.4	-0.68455	0.0509	-0.18643	0.0125	-1.37831	n.d	-0.75958	-0.13608	n.d	-1.22723	-0.38148	n.d
Q7TMK6	Q7TMK6	Protein Hook homolog 2	Hook2	1	12	12	18.6	-0.68388	-0.23187	-0.89444	0.25048	-0.27359	-0.80659	0.12331	-0.69892	-0.11217	-1.39357	0.08997	-1.01761
Q8C878;Q3TL72	Q8C878	NEDD8-activating enzyme E1 catalytic subunit	Uba3	2	5	4	14.3	-0.67925	-2.16322	-2.34325	0.63979	-0.91896	n.d	-2.34407	-1.47256	n.d	-2.87188	-1.37849	n.d
Q9Z247	Q9Z247	Peptidyl-prolyl cis-trans isomerase FKBP9	Fkbp9	1	8	8	15.1	-0.67895	0.19698	-1.00945	-0.05331	-1.0952	-0.67895	1.17712	0.25327	-0.00302	-0.83053	1.74659	-0.87835
Q3UQN2;F6RG68;J3QPQ1	Q3UQN2	FCH domain only protein 2	Fcho2	3	8	8	10.6	-0.67888	0.70122	0.01064	-0.1107	-0.95375	0.10313	0.57201	1.08755	-0.08478	-0.37218	0.43039	-0.11875
O88393	O88393	Transforming growth factor beta receptor type 3	Tgfbr3	1	4	4	5.2	-0.67731	-0.51061	-1.55574	-0.30907	-0.98171	-0.68441	-0.53725	0.10107	-0.89086	-0.85321	-1.76479	-2.52167
F8WIU1;Q9D1K7;H7BXB9	F8WIU1	UPF0687 protein C20orf27 homolog	1700037H04Rik	3	5	5	35	-0.6759	0.57657	-0.73858	-0.68573	-1.04231	-0.59848	0.57657	0.7965	0.36409	-0.33858	-0.49899	-1.03073
Q9D8S4	Q9D8S4	Oligoribonuclease, mitochondrial	Rexo2	1	5	5	20.3	-0.67323	-1.02867	-0.65908	0.83487	-1.37879	-0.63227	-1.16762	0.28322	-1.73617	-0.76227	-0.01545	-2.17705
Q9R0Y5	Q9R0Y5	Adenylate kinase isoenzyme 1	Ak1	1	7	7	43.3	-0.66658	0.3538	-0.26786	0.02262	-1.19965	-0.53937	-0.05537	1.22158	-0.0246	0.00066	0.43392	-0.49073
G5E8N5;P06151;D3YZQ9;D3Z736;P00342;D3YZE4;D3YVR7	G5E8N5	L-lactate dehydrogenase;L-lactate dehydrogenase A chain	Ldha	7	18	17	41.6	-0.66607	0.51945	0.04019	-0.8004	-0.88763	0.13277	-0.05719	0.77543	0.96759	0.26254	-0.05357	0.96028
Q3U7M5;Q8VD66;Q8C0M2	Q3U7M5	Abhydrolase domain-containing protein 4	Abhd4	3	6	6	18	-0.66516	-0.66983	-0.82582	-1.41281	n.d	0.67392	0.15502	n.d	-0.93053	n.d	-3.00636	-0.50284
Q9DBR0	Q9DBR0	A-kinase anchor protein 8	Akap8	1	7	6	7.3	-0.66443	-1.25396	-1.56296	-0.33767	0.36278	-0.87102	-0.05811	-1.70984	-0.72699	-1.45733	-0.30481	-1.76296
Q99LD8;O08972;G3UZR0	Q99LD8	N(G),N(G)-dimethylarginine dimethylaminohydrolase 2	Ddah2	3	4	4	17.2	-0.66406	0.63115	0.32752	-0.65504	0.13527	n.d	-0.10962	0.5157	n.d	0.79307	-0.3398	n.d
Q9JK53	Q9JK53	Prolargin	Prelp	1	11	11	28.3	-0.66228	-0.42238	-1.52258	-1.24458	-0.37666	-0.16781	-0.22305	-0.52944	-0.95576	-1.0829	-1.32896	-1.2154
P46664	P46664	Adenylosuccinate synthetase isozyme 2	Adss	1	12	10	28.1	-0.66102	-0.32516	-1.04425	-0.44085	-0.95199	-0.50939	-0.32516	0.02274	-0.60232	-1.07427	-0.73648	-1.15962
P02088;CON__Q3SX09;P02104;CON__P02070	P02088	Hemoglobin subunit beta-1	Hbb-b1	4	14	2	95.2	-0.65968	1.10781	0.71384	-1.04287	0.09855	-0.67768	0.84313	1.0783	1.18048	1.47313	0.31783	1.01962
Q923D2;E9PZC3;E9PZC4	Q923D2	Flavin reductase (NADPH)	Blvrb	3	11	11	42.7	-0.65924	-0.1547	-0.98004	0.09572	-1.48322	-0.7374	-0.75015	1.16972	-0.39029	0.48422	-1.01737	-0.80822
Q64282;Q3U687;D3Z6F0;E9PXF7	Q64282	Interferon-induced protein with tetratricopeptide repeats 1	Ifit1	4	6	6	12.7	-0.65861	-0.07184	-0.61937	-0.0578	n.d	-1.02541	-0.94432	n.d	-0.37122	n.d	-0.73841	-1.05619
Q8VHX6;D3Z576;D3YW87	Q8VHX6	Filamin-C	Flnc	3	117	102	43.1	-0.65792	0.16552	-0.45205	-0.17044	-1.17945	-0.61582	-0.07918	0.56535	-0.04189	-0.21148	-0.0279	-0.66145
O55229;F6RRT7;F6SKI6	O55229	Choline/ethanolamine kinase	Chkb	3	11	11	31	-0.65538	-0.01629	-0.70226	-0.41821	-1.17189	-0.2545	-1.85731	0.12657	-0.08067	-0.3454	-1.61626	0.20909
Q91XE4	Q91XE4	Aspartoacylase-2	Acy3	1	2	2	12.3	-0.65458	-0.5751	-1.3526	n.d	-0.65458	-0.44071	n.d	-0.4751	-0.91932	-0.9526	n.d	-1.45664
Q99J36	Q99J36	THUMP domain-containing protein 1	Thumpd1	1	9	9	25.4	-0.65374	0.32416	-0.59006	0.40632	-1.01587	-0.33125	-0.32516	0.40564	0.83423	-0.56268	-0.36569	0.41525
Q3URU2	Q3URU2	Paternally-expressed gene 3 protein	Peg3	1	11	11	9.2	-0.65263	-1.0092	-1.28496	n.d	0.14405	-0.82049	n.d	-2.26275	-0.63718	-0.70982	n.d	-1.43142
D3YW52;Q61838;D3YUI3	D3YW52	Alpha-2-macroglobulin;Alpha-2-macroglobulin 165 kDa subunit;Alpha-2-macroglobulin 35 kDa subunit	Pzp;A2m	3	19	19	13.6	-0.65206	-0.34083	-0.75608	-0.13855	-0.97384	-0.65934	-0.43965	-0.15837	-1.13169	-0.91774	-0.26188	-1.91408
Q9D0F9;A2CEK3	Q9D0F9	Phosphoglucomutase-1	Pgm1;Pgm2	2	26	26	42.7	-0.64919	0.18344	-0.49796	-0.25334	-1.03313	-0.63807	0.22019	-0.14372	0.56247	-1.14723	0.1169	-0.31458
Q8C854;A2ATP6;A2ATP5;G8JL68;F6XJA1	Q8C854	Myelin expression factor 2	Myef2	5	8	8	10.5	-0.649	0.10749	-0.79662	-0.40368	n.d	-0.79807	-0.00314	n.d	0.305	n.d	-0.56832	-0.99662
F8WIA1;D3Z2Z1;Q922J3;D3Z3M7;F6RCU2;F7CB97;Q8C0S5;Q9Z0H8	F8WIA1	CAP-Gly domain-containing linker protein 1	Clip1	8	7	7	4.1	-0.64864	-0.8034	-1.65579	n.d	-0.85815	0.37729	n.d	-0.29603	-1.0034	-1.92384	n.d	-1.61551
P70697	P70697	Uroporphyrinogen decarboxylase	Urod	1	8	8	17.2	-0.64575	-0.12591	-0.67303	-0.2103	-1.11335	-0.64575	-0.24372	1.03245	0.01986	-0.94878	-0.46216	-0.44759
Q08091	Q08091	Calponin-1	Cnn1	1	21	18	51.2	-0.64562	0.67106	0.43334	-0.324	-1.06546	-0.43327	0.64483	0.65647	0.56373	-0.03582	0.51607	0.57118
Q8K274	Q8K274	Ketosamine-3-kinase	Fn3krp	1	6	6	21.4	-0.64525	-0.49513	-1.33134	-0.90198	-0.40911	-0.19962	0.03045	-1.21489	-2.67953	-1.73813	-0.60077	-2.53905
P35700;B1AXW6;B1AXW5;B1AXW4	P35700	Peroxiredoxin-1	Prdx1	4	12	11	44.7	-0.64388	0.6883	0.37657	0.13567	-1.05652	-0.68073	0.67228	0.99657	0.00681	0.3279	1.05724	-0.52233
Q9JM14;A2A9X5	Q9JM14	5(3)-deoxyribonucleotidase, cytosolic type	Nt5c	2	5	5	27	-0.64298	0.22481	0.24329	-0.33803	-1.0115	-0.21339	-0.25574	1.09717	0.26562	1.03524	0.14476	0.33942
P0C605;Q61410;Q8CAH8;E9QPH0	P0C605	cGMP-dependent protein kinase 1	Prkg1	4	24	23	28.8	-0.64237	0.49028	-0.2938	0.06115	-1.59693	-0.48734	0.55881	0.86857	-0.61374	-0.41264	0.46957	-0.14052
P97765;A2A860	P97765	WW domain-binding protein 2	Wbp2	2	3	3	7.7	-0.64167	0.07107	-0.78348	-0.64167	-0.8096	n.d	-0.06282	0.62513	n.d	-0.18553	-0.66669	n.d
G3X9J0	G3X9J0		Sipa1l3	1	8	7	4.2	-0.64057	-1.01667	-1.44185	n.d	-0.64532	0.2996	n.d	-0.75574	-2.48629	-1.6497	n.d	-2.48936
P15327;D3Z223;D3YUE8;D3YYH3	P15327	Bisphosphoglycerate mutase;Phosphoglycerate mutase	Bpgm	4	4	4	17.8	-0.63931	-1.10347	-1.83711	0.3488	-0.7557	-0.34115	-0.36983	-1.00347	-2.11684	-1.39966	-0.63958	-2.46894
Q9WUM4;E9PX03;E9PVJ1;E9PZJ0	Q9WUM4	Coronin-1C	Coro1c	4	21	20	35	-0.63924	1.52812	1.16188	0.01021	-1.23151	-0.54825	1.55333	1.25924	1.39165	0.85988	1.55846	1.00974
Q01514;A4UUI2	Q01514	Interferon-induced guanylate-binding protein 1	Gbp1	2	22	17	35	-0.63751	0.94183	0.77383	0.26303	-1.02962	-0.65733	0.63568	1.56523	0.96502	1.139	1.05658	0.58863
Q64727	Q64727	Vinculin	Vcl	1	99	99	73.9	-0.63332	0.79164	0.25912	-0.128	-1.22651	-0.58641	0.32457	1.25369	0.68899	0.51412	0.30609	0.35437
P08226;G3UWN5;E9Q327;G3UZM8	P08226	Apolipoprotein E	Apoe	4	21	21	59.2	-0.62937	0.45159	0.01164	-0.62033	-0.62493	-0.68836	0.6583	0.19196	0.43637	-0.12202	0.21493	0.10721
O88569	O88569	Heterogeneous nuclear ribonucleoproteins A2/B1	Hnrnpa2b1	1	19	19	40.2	-0.62912	-0.15435	-0.39001	-0.55247	-0.83581	-0.31813	-0.61918	0.17143	0.13297	0.06837	-0.34456	-0.51599
Q91VF2	Q91VF2	Histamine N-methyltransferase	Hnmt	1	7	7	16.9	-0.62754	0.45219	0.09455	-0.33559	-1.30386	-0.36684	-0.02649	1.5436	0.73724	0.12562	0.3364	0.44836
Q9CQT1;F6YY88;F8WI95	Q9CQT1	Methylthioribose-1-phosphate isomerase	Mri1	3	8	8	20.3	-0.62714	0.44155	-0.15407	-0.60665	-0.78138	-0.61319	0.45933	-0.11902	0.44197	-0.83499	0.1825	-0.47476
P02089	P02089	Hemoglobin subunit beta-2	Hbb-b2	1	12	4	74.1	-0.62311	1.82505	1.66146	-0.57134	-0.18411	-0.77403	1.67763	1.76576	3.67622	1.44948	1.68073	3.1282
Q99KK7	Q99KK7	Dipeptidyl peptidase 3	Dpp3	1	15	15	19.8	-0.6226	-0.56643	-1.13291	-0.52866	-0.79776	-0.54962	-0.45593	-1.38254	0.10274	-2.42229	-0.83702	-0.63277
Q9Z1K5;H9KV21;H7BWY7	Q9Z1K5	E3 ubiquitin-protein ligase ARIH1	Arih1	3	5	5	9.9	-0.62209	-1.96295	-3.32967	0.20251	-1.24982	-0.3611	-2.22195	-1.73013	-1.63807	-3.09286	-2.47517	-1.93805
Q8C0E2	Q8C0E2	Vacuolar protein sorting-associated protein 26B	Vps26b	1	15	14	36	-0.6218	-0.14265	-0.91976	-0.33017	-0.90893	-0.61405	0.04257	-0.04203	-0.49326	-0.51976	-0.45245	-1.21325
Q8VHY0	Q8VHY0	Chondroitin sulfate proteoglycan 4	Cspg4	1	14	14	6.2	-0.62171	-0.46552	-1.45584	-0.07165	-0.9531	-0.68566	1.22718	-0.43079	0.91924	-1.97951	0.52191	-0.09251
Q6VGS5	Q6VGS5	Protein Daple	Ccdc88c	1	4	4	1.5	-0.61852	-1.63144	-2.56751	-0.753	-0.14616	-0.69206	-1.39474	-0.83324	-2.33699	-1.16755	-2.14239	-2.99266
Q8CHP8	Q8CHP8	Phosphoglycolate phosphatase	Pgp	1	6	6	18.4	-0.61776	-1.25257	-2.25808	-0.23625	-1.37139	n.d	-2.3088	-0.34298	n.d	-1.75545	-2.36509	n.d
B8JJN0;F6VQX8;B8JJM5;P04186;B8JJM6;F6XQ00;H3BK95;F6W2T4;B8JJM3;B8JJM9;F6ZCY7	B8JJN0	Complement factor B;Complement factor B Ba fragment;Complement factor B Bb fragment	Gm20547;Cfb	11	9	5	6.4	-0.61768	-1.22996	-1.95506	-0.3361	-0.80566	-0.4655	-0.39859	-0.97726	-1.54237	-1.83685	-0.54414	-2.54188
O35387	O35387	HCLS1-associated protein X-1	Hax1	1	3	3	14.6	-0.61412	-1.56509	-2.54549	-0.65501	n.d	-0.55603	1.45398	n.d	-2.02665	n.d	1.11467	-3.01489
Q01149;E0CXI2	Q01149	Collagen alpha-2(I) chain	Col1a2	2	8	8	7.1	-0.61409	0.81021	0.35729	-0.57188	-0.1461	-1.50861	0.74253	1.33373	0.57067	0.83673	0.83935	-0.53266
Q9DBR7	Q9DBR7	Protein phosphatase 1 regulatory subunit 12A	Ppp1r12a	1	11	11	8.5	-0.61085	-0.49992	-1.05269	0.01407	-0.99065	-0.20523	-0.67644	0.41798	-1.65856	-0.71172	0.12188	-2.29271
P62631	P62631	Elongation factor 1-alpha 2	Eef1a2	1	16	3	27.4	-0.60953	-1.75935	-2.48683	-0.36234	-0.80947	-0.4646	-2.86804	-0.42175	-0.6223	-0.89491	-2.87631	-0.95714
P42337;D3YY41	P42337	Phosphatidylinositol 4,5-bisphosphate 3-kinase catalytic subunit alpha isoform	Pik3ca	2	7	7	5.5	-0.60905	-0.31794	-1.0721	0.0212	-0.83862	n.d	-0.37226	-0.57083	n.d	-1.58505	-0.77856	n.d
O08677;D3YTY9;D3Z2B2	O08677	Kininogen-1;Kininogen-1 heavy chain;Bradykinin;Kininogen-1 light chain	Kng1	3	7	5	11.5	-0.60606	-0.29781	-1.15806	-0.48596	-1.05469	-0.23268	-0.30617	0.01683	-2.53388	-0.86106	-0.2915	-2.5029
Q02956;Q3V341	Q02956	Protein kinase C zeta type	Prkcz	2	4	3	9.6	-0.60226	0.26571	-0.21661	n.d	-0.25333	-0.60982	n.d	0.16315	0.33894	0.0195	n.d	0.55992
Q9JIY5;D3YX27;D3YX28;F6TCV0;F6XUR8	Q9JIY5	Serine protease HTRA2, mitochondrial	Htra2	5	3	3	7.2	-0.60172	0.45292	-0.16156	0.02899	-1.25041	-0.60172	0.45292	-0.52034	1.06205	-1.87175	0.03844	0.41135
Q3UMF0;B1AZ14;B1AZ15;B1AZ26;B1AZ25;B1AZ20	Q3UMF0	Cordon-bleu protein-like 1	Cobll1	6	8	8	5.3	-0.59975	-1.47551	-1.27086	-0.8969	-0.88505	0.52216	0.29733	0.35397	-2.37596	-1.09846	-0.7024	-1.46637
P68037;D3YZS3	P68037	Ubiquitin-conjugating enzyme E2 L3	Ube2l3	2	2	2	10.4	-0.59927	0.67708	0.12613	0.6017	-1.2545	n.d	1.2328	0.40873	n.d	-0.11294	2.15251	n.d
Q01405;E9Q1S3;A2AN99;A2AN98;A2AN97	Q01405	Protein transport protein Sec23A	Sec23a	5	23	17	25.8	-0.59874	0.28543	-0.37862	-0.15676	-1.31118	-0.39449	0.2298	0.50402	-0.46998	-0.78936	0.10996	-1.05007
Q8BVI4;D3YWR7;D3Z1A1;D3Z099	Q8BVI4	Dihydropteridine reductase	Qdpr	4	6	6	31.1	-0.59765	-0.17263	-0.94034	-0.7854	-0.57209	-0.03058	0.14449	-1.12273	0.52193	-1.92491	0.16215	0.49616
Q9EQH3	Q9EQH3	Vacuolar protein sorting-associated protein 35	Vps35	1	20	20	26.8	-0.59675	0.6707	0.26764	-0.37658	-0.66532	-0.60628	0.88478	0.09238	1.03651	0.00074	0.38626	0.39489
Q9D0L8;D3YYS7;D3Z478	Q9D0L8	mRNA cap guanine-N7 methyltransferase	Rnmt	3	8	8	23.7	-0.59494	-0.9751	-1.79529	0.44053	-0.90782	-0.43567	-1.04115	-0.35094	-4.17863	-1.32597	-0.36531	-5.16051
F8VPN4;F6XXE6;F7CSZ6;E0CYU6	F8VPN4		Agl	4	7	7	6.3	-0.59486	-1.42545	-1.39073	-0.11948	-1.37535	-0.67524	-2.11178	-1.56725	-0.87163	-1.94032	-1.52995	-1.23457
P83940	P83940	Transcription elongation factor B polypeptide 1	Tceb1	1	4	4	46.4	-0.59074	0.56337	-0.40224	0.92227	-1.58333	-0.49537	-1.06736	0.73293	0.36456	-0.31664	0.5567	-0.62003
Q8BGB7	Q8BGB7	Enolase-phosphatase E1	Enoph1	1	4	4	11.3	-0.58977	0.32446	-0.09943	n.d	-0.96061	-0.30077	n.d	-0.12782	0.24653	-1.49287	n.d	0.08872
Q8CG72	Q8CG72	Poly(ADP-ribose) glycohydrolase ARH3	Adprhl2	1	9	9	25.7	-0.5853	-0.28812	-0.88536	0.21983	-0.68903	-0.35818	-0.0471	0.30272	-1.12094	-0.58588	0.40643	-1.45748
P58389;A2AWE9;A2AWF0;B7ZDE0;F6Z6I0;D6RFC2	P58389	Serine/threonine-protein phosphatase 2A activator	Ppp2r4	6	16	16	44.6	-0.58513	0.7911	0.17306	-0.49683	-1.05971	-0.24231	0.64864	0.95349	0.0862	0.67545	0.33119	-0.13697
P61982	P61982	14-3-3 protein gamma;14-3-3 protein gamma, N-terminally processed	Ywhag	1	17	9	51	-0.58281	1.22075	1.04129	0.04935	-1.07765	-0.44548	1.13643	1.69346	0.43127	0.60316	1.67358	0.07009
P24472;F6SC55	P24472	Glutathione S-transferase A4	Gsta4	2	14	13	34.2	-0.58158	0.94652	0.70184	-0.4851	-0.99602	-0.72944	0.64587	1.69627	0.73014	0.99556	1.18209	0.53557
P50580;D3YVH7	P50580	Proliferation-associated protein 2G4	Pa2g4	2	15	15	31.7	-0.57966	0.4035	-0.11227	-0.68943	-0.79839	0.12525	0.33062	0.49798	1.04225	-0.17567	0.13619	0.53636
O35295	O35295	Transcriptional activator protein Pur-beta	Purb	1	9	7	29	-0.57956	-1.09996	-1.46508	-0.02795	-0.71128	-0.60246	-0.43676	-1.17191	-1.44935	-1.15968	-0.50553	-1.82523
Q8BGW1;E9Q1E4;D3Z127	Q8BGW1	Alpha-ketoglutarate-dependent dioxygenase FTO	Fto	3	5	5	9.6	-0.57643	0.29978	-0.42744	-0.23577	-1.39365	n.d	0.22196	2.21477	n.d	0.90252	0.2838	n.d
Q8BH61	Q8BH61	Coagulation factor XIII A chain	F13a1	1	5	5	6.6	-0.57407	-0.22239	-0.74277	n.d	-1.29131	0.00705	n.d	-0.58469	-0.74593	-1.62974	n.d	-0.94277
Q61292	Q61292	Laminin subunit beta-2	Lamb2	1	14	14	6.1	-0.57375	-0.24744	-0.85642	0.25435	-1.12413	n.d	-0.3594	0.10113	n.d	-1.34721	0.00166	n.d
P62141	P62141	Serine/threonine-protein phosphatase PP1-beta catalytic subunit	Ppp1cb	1	9	4	33.6	-0.56834	1.31506	0.85787	-0.10931	-0.86625	0.57966	1.62762	1.40673	0.38513	0.31803	1.65881	1.18027
P45591	P45591	Cofilin-2	Cfl2	1	8	5	47	-0.56612	0.124	-0.29688	0.67473	-1.29949	-0.60095	-0.44597	0.79305	0.19206	0.21307	-0.17234	-0.47385
P97429;D3Z0S1;F7ANV6	P97429	Annexin A4;Annexin	Anxa4	3	19	18	53	-0.56239	-0.05426	0.06225	-1.5327	0.38504	-0.55822	0.03475	-0.22359	0.20701	0.72472	-1.28639	-0.00335
G3X8T3;P16675;A2A5J8;A2A5J9	G3X8T3	Lysosomal protective protein;Lysosomal protective protein 32 kDa chain;Lysosomal protective protein 20 kDa chain	Ctsa	4	6	6	13.6	-0.5609	0.04805	-1.06802	-0.38945	-1.07881	-0.52976	0.15078	0.14805	0.19655	-0.82327	0.15956	-0.54968
P97494	P97494	Glutamate--cysteine ligase catalytic subunit	Gclc	1	8	8	18.8	-0.5586	2.07963	1.4053	0.63459	-1.31613	-0.66736	-0.15729	2.00929	2.09927	0.72542	0.70399	1.34317
P10639	P10639	Thioredoxin	Txn	1	3	3	29.5	-0.55837	-0.16044	-0.65542	-0.51453	-0.41277	-0.7307	-0.91217	0.69136	-1.23663	0.50795	-1.21877	-1.80211
Q9Z1Q5	Q9Z1Q5	Chloride intracellular channel protein 1	Clic1	1	9	9	38.6	-0.55737	-1.61371	-1.78012	-0.60696	-0.26573	-0.52017	-1.23239	-2.39067	-1.10686	-2.39579	-1.61286	-0.95491
Q6NXM2	Q6NXM2	RCC1 and BTB domain-containing protein 1	Rcbtb1	1	2	2	5.1	-0.55697	-0.44076	-0.69066	-0.30068	-0.82728	n.d	-0.44076	-0.40597	n.d	-1.05487	-0.45443	n.d
Q80UN9	Q80UN9	tRNA dimethylallyltransferase, mitochondrial	Trit1	1	5	5	10.7	-0.5569	-1.56333	-2.6351	-0.26647	-0.88798	n.d	-1.68871	-0.82202	n.d	-2.33583	-2.22018	n.d
P57722;E9Q7D8;G3UYM5;P57724	P57722	Poly(rC)-binding protein 3	Pcbp3	4	13	6	39.1	-0.55584	-1.04322	-1.53435	-0.34799	-0.78884	0.22107	-0.99862	-0.89336	-2.12666	-0.90735	-1.33059	-1.90114
P45376;D3YVJ7	P45376	Aldose reductase	Akr1b1;Akr1b3	2	18	18	54.1	-0.55487	1.31954	0.82836	-1.04776	-0.19235	-0.44054	1.52552	1.02125	1.69793	1.58145	0.79019	1.34803
Q80X73	Q80X73	Protein pelota homolog	Pelo	1	7	7	18.2	-0.5547	-0.48481	-0.67975	-0.22444	-0.63819	n.d	-0.36586	-0.42076	n.d	-0.81911	-0.06416	n.d
P12815	P12815	Programmed cell death protein 6	Pdcd6	1	10	10	47.6	-0.55455	1.18543	0.64358	-0.70223	-0.84456	-0.22768	0.42359	1.49168	1.11425	0.49308	0.45843	0.60169
Q9D8C4	Q9D8C4	Interferon-induced 35 kDa protein homolog	Ifi35	1	4	4	20.6	-0.55262	0.0634	-0.21829	0.30848	-0.74284	n.d	0.09461	0.19455	n.d	-0.46212	0.67161	n.d
Q5U452;Q543M9;Q99PW4;A2A5R0	Q5U452	TP53-regulating kinase	2810408M09Rik;Trp53rk;Tp53rk	4	5	5	14.3	-0.5522	0.2067	-0.49681	0.21748	-1.00063	0.00144	0.24111	0.3067	-0.01187	-0.09681	-0.07628	-0.79166
P16015	P16015	Carbonic anhydrase 3	Ca3	1	5	5	21.2	-0.55207	-0.84656	-1.51255	-0.70757	-0.64744	-0.37533	-0.07786	-0.77669	-1.37398	-1.6388	-0.46196	-1.99014
O55137;Q9QYR7;Q8BWN8;Q6Q2Z6;Q91YQ6	O55137	Acyl-coenzyme A thioesterase 1	Acot1	5	13	4	32.5	-0.55192	-0.07481	-1.02253	-0.25279	-1.83074	-0.23165	0.27306	0.24381	-1.18314	-1.30572	-0.57626	-1.05699
Q8BKY8	Q8BKY8	mTERF domain-containing protein 3, mitochondrial	Mterfd3	1	4	4	16.6	-0.55186	0.99251	0.48154	-0.60825	n.d	-0.50883	0.99251	n.d	-0.79289	n.d	0.70213	-1.54479
D3Z0X5;D3Z4N0;Q6PDH0;E9PWB1;F6RUK9;F6RYD0;E9PWW4;E9Q307;E9Q340;F7AWU3;F7B296	D3Z0X5	Pleckstrin homology-like domain family B member 1	Phldb1	11	6	6	3.9	-0.55175	-1.05374	-1.03174	0.46676	-1.01999	0.40381	-1.453	-0.16922	-1.2831	-1.27815	-0.66807	-0.97831
Q9D6N1	Q9D6N1	Carbonic anhydrase 13	Ca13	1	3	3	16	-0.5512	0.13514	-0.33812	n.d	-0.91308	-0.165	n.d	-0.10332	-0.37171	-1.41834	n.d	-0.53812
P35235	P35235	Tyrosine-protein phosphatase non-receptor type 11	Ptpn11	1	30	30	42.4	-0.55004	0.98761	0.26582	-0.16341	-1.16194	-0.57353	0.63346	1.20714	0.67663	0.45266	0.7344	0.30646
G5E8F4	G5E8F4		Fpgt	1	6	6	9.2	-0.54814	0.17646	-0.17278	-0.5537	-1.29142	-0.23553	-0.62769	0.40437	-0.21375	0.50615	-1.19006	-0.37278
Q9D1P4	Q9D1P4	Cysteine and histidine-rich domain-containing protein 1	Chordc1	1	9	9	28.7	-0.54745	0.84422	0.42237	-0.10403	-0.93788	-0.12061	1.61721	1.10895	-0.2768	0.81998	1.7487	-0.09362
Q9WVJ3	Q9WVJ3	Carboxypeptidase Q	Cpq	1	6	6	10	-0.54688	0.6731	-0.19173	-0.54688	-1.77527	-0.21617	0.52229	1.61682	0.20985	0.11541	-0.32834	-0.18886
Q9JJZ2	Q9JJZ2	Tubulin alpha-8 chain	Tuba8	1	20	8	41.6	-0.54498	0.42312	-0.53998	-0.18694	-0.54498	-0.81718	-0.28651	1.45974	0.25503	0.22623	-0.33998	-0.74676
Q9QYG0	Q9QYG0	Protein NDRG2	Ndrg2	1	12	12	33.4	-0.5449	0.63358	-0.10172	-0.47167	-1.24701	-0.23771	0.89522	0.75802	0.24386	0.19892	0.40158	0.5764
Q64471;D3Z3X5;D3Z5W7	Q64471	Glutathione S-transferase theta-1	Gstt1	3	13	13	33.8	-0.54437	0.41655	0.09848	-0.25257	-1.31093	0.23156	0.30559	0.78955	-0.04431	0.21643	0.39188	0.17425
Q8BYA0;B1ATU0	Q8BYA0	Tubulin-specific chaperone D	Tbcd	2	19	19	16.3	-0.5442	-0.10394	-0.41232	0.23866	-0.93044	-0.65154	0.10445	0.16969	-0.39482	-0.63072	0.33543	-0.98338
Q61133	Q61133	Glutathione S-transferase theta-2	Gstt2	1	8	7	36.1	-0.54387	0.92211	0.19556	-0.46618	-1.25267	-0.21387	0.92211	1.49517	0.72922	0.19624	0.17588	0.31488
Q9CYD3	Q9CYD3	Cartilage-associated protein	Crtap	1	2	2	5.2	-0.54273	-0.00635	-0.85858	n.d	-0.97327	0.03055	n.d	0.95332	-1.12249	-0.20087	n.d	-1.05858
Q8CI32;E0CYW3;E0CX76	Q8CI32	BAG family molecular chaperone regulator 5	Bag5	3	13	13	25.1	-0.54227	-0.27674	-0.76405	-0.35491	-1.21294	-0.18305	-0.30936	-0.36882	0.08553	-0.75204	-0.38524	0.23069
Q9DAR7;Q3TBW9;D6RFQ0	Q9DAR7	m7GpppX diphosphatase	Dcps	3	8	8	30.5	-0.53954	-0.46024	-1.33086	0.32711	-1.11622	-0.53954	-1.56119	1.10892	-1.47689	-0.12247	-1.39629	-1.93944
Q3UDE2;F2Z423	Q3UDE2	Tubulin--tyrosine ligase-like protein 12	Ttll12	2	14	14	27.9	-0.53774	-0.05922	-0.51303	0.29807	-1.06446	-0.57839	-0.11832	0.71459	-0.93293	-0.25551	0.28913	-1.36536
Q9QXK3;E9Q783;F7ARP0	Q9QXK3	Coatomer subunit gamma-2	Copg2	3	28	26	29.7	-0.53747	0.22395	-0.32871	-0.01186	-0.75334	-0.58857	0.12343	0.32358	0.23724	-0.10427	-0.08628	-0.14003
P49443	P49443	Protein phosphatase 1A	Ppm1a	1	16	14	33	-0.53636	-1.02559	-1.73521	-0.51083	-1.48782	-0.34154	-0.74793	-1.2069	-1.14625	-1.4827	-1.31977	-1.40387
G3UXW9;Q3MIA8;Q99LD4;B1ATU4	G3UXW9	COP9 signalosome complex subunit 1	Gps1	4	18	18	30.2	-0.53619	0.56562	-0.20665	-0.74354	-0.71083	0.16479	0.63479	0.37534	0.3961	-0.34393	0.28688	0.19053
Q9CZ30;B1AYJ9	Q9CZ30	Obg-like ATPase 1	Ola1	2	17	16	33.3	-0.53558	0.42167	-0.04276	-0.19398	-1.31229	-0.53333	-0.13815	1.15465	0.31813	0.73685	-0.00484	-0.00516
E9QLZ9;Q03173;E9QKQ9;J3QNM3;E9QKR1	E9QLZ9	Protein enabled homolog	Enah	5	5	5	8.8	-0.53535	-0.22078	-2.19562	0.50487	-0.66724	n.d	0.0844	0.19989	n.d	-1.19257	0.31203	n.d
Q9WTQ5	Q9WTQ5	A-kinase anchor protein 12	Akap12	1	18	18	11.3	-0.5337	-0.84374	-1.77671	-0.49192	-0.87657	-0.40232	-0.2945	-1.10199	-1.04374	-1.9003	-1.55362	-1.83356
Q1HFZ0;H3BKN0;H3BJF3	Q1HFZ0	tRNA (cytosine(34)-C(5))-methyltransferase	Nsun2	3	12	12	12.7	-0.5332	0.25596	-0.4	0.04586	-0.57706	-0.92309	-0.12803	0.52377	0.48057	0.00587	-0.2059	-0.49866
P07901;B7ZC50;B7ZC49;A2A6A2;REV__Q8BL66	P07901	Heat shock protein HSP 90-alpha	Hsp90aa1	5	50	33	52.4	-0.53043	0.97053	0.70654	-0.08505	-1.05448	-0.31439	0.90611	1.01876	0.84629	0.14793	0.96846	0.5875
A2APT9	A2APT9	Kelch domain-containing protein 7A	Klhdc7a	1	3	3	3.9	-0.5298	-0.74519	-1.17327	n.d	-0.21427	-0.54989	n.d	0.04815	-0.47248	-0.41551	n.d	-0.99924
Q8CG03	Q8CG03	cGMP-specific 3,5-cyclic phosphodiesterase	Pde5a	1	29	29	30.5	-0.52968	-0.10037	-0.2461	-0.47185	-1.01917	-0.09391	-0.26862	0.06588	-0.15122	-0.83267	0.00827	0.0488
Q8VE11;Q9Z2C9;G3V027;I6L9A6;G3UYZ2	Q8VE11	Myotubularin-related protein 6	Mtmr6	5	14	14	20.9	-0.52932	0.03334	-0.23771	0.12234	-0.91817	-0.11021	0.03334	0.7211	-1.06178	-0.15614	0.4452	-0.5827
O55060;D3Z380;D3YWK6;D3Z217;D3Z0R1;D6RIK3	O55060	Thiopurine S-methyltransferase	Tpmt	6	8	8	30.4	-0.52926	0.58392	-0.54924	-0.41458	-1.61626	0.00648	0.8213	1.59098	-0.72771	0.15873	-0.34154	-0.8565
F8WGL3;P18760	F8WGL3	Cofilin-1	Cfl1	2	7	4	25.1	-0.52876	0.40673	0.543	-0.02392	-0.10765	-0.83233	0.55039	-0.35713	1.16903	-0.23362	0.85132	0.46259
F6XUP5;P61961;D3YW97;H7BWZ1	F6XUP5	Ubiquitin-fold modifier 1	Ufm1	4	3	3	54.9	-0.52697	0.54481	-0.0231	0.00043	-0.74877	-0.56849	0.18189	1.10658	-1.07784	0.3769	0.56828	-1.7814
Q91Z31	Q91Z31	Polypyrimidine tract-binding protein 2	Ptbp2	1	8	8	20.9	-0.52518	-0.24446	-0.77938	-0.67886	-0.92755	0.15795	-0.51446	0.51838	-0.57291	-1.14832	-0.98279	-0.62449
Q99J77	Q99J77		Nans	1	6	6	17.3	-0.52489	-0.2696	-0.83196	0.20802	-0.78309	-0.32713	-0.18151	-0.19542	-0.53013	-0.65844	-0.09219	-0.89279
P19096	P19096	Fatty acid synthase;[Acyl-carrier-protein] S-acetyltransferase;[Acyl-carrier-protein] S-malonyltransferase;3-oxoacyl-[acyl-carrier-protein] synthase;3-oxoacyl-[acyl-carrier-protein] reductase;3-hydroxypalmitoyl-[acyl-carrier-protein] dehydratase;Enoyl-[acyl-carrier-protein] reductase;Oleoyl-[acyl-carrier-protein] hydrolase	Fasn	1	85	85	31.6	-0.52369	0.39268	0.02676	0.11597	-1.01619	-0.54158	0.05314	0.729	0.49107	0.03883	0.48764	0.0654
Q5EBP8;J3QK72;P49312	Q5EBP8	Heterogeneous nuclear ribonucleoprotein A1	Hnrnpa1	3	6	5	15	-0.5228	-0.14349	-1.04542	-0.23008	-0.62576	-0.30852	-0.41148	0.0169	0.11	-0.64542	-1.31601	-0.22246
Q91VI7	Q91VI7	Ribonuclease inhibitor	Rnh1	1	8	8	21.1	-0.52238	1.35048	0.79823	0.0675	-0.78143	-0.53726	0.60426	1.58901	1.46963	1.29599	0.61027	0.97612
P28654	P28654	Decorin	Dcn	1	10	9	26.6	-0.52164	0.54205	-0.25792	-0.0536	-1.93468	-0.52164	0.58496	1.1233	-0.46183	-0.43689	0.5786	-1.08722
Q9D997;Q9QZ08;D3YXG2	Q9D997	N-acetyl-D-glucosamine kinase	Nagk	3	5	5	19.4	-0.51814	1.09734	0.47825	-0.56826	-0.65842	-0.11527	0.87659	1.71383	0.96857	1.45614	-0.39555	0.78726
G5E8R4;Q922D4	G5E8R4	Serine/threonine-protein phosphatase 6 regulatory subunit 3	Ppp6r3	2	13	13	14.8	-0.51742	0.74182	0.30447	-0.0451	-0.59301	-0.14191	0.1471	1.28377	0.94227	-0.23343	0.50447	1.64836
Q8K337	Q8K337	Type II inositol 1,4,5-trisphosphate 5-phosphatase	Inpp5b	1	10	10	8.1	-0.51738	-0.14522	-0.48824	-0.73807	-0.56205	-0.00303	-0.70748	0.17781	-0.67317	-0.04528	-1.74972	-0.66665
Q8BH07	Q8BH07	ADP-ribosylation factor-like protein 6-interacting protein 6	Arl6ip6	1	3	3	8.8	-0.51575	1.22916	0.25381	n.d	-0.8498	-0.52427	n.d	-0.24329	1.55073	-0.98648	n.d	0.44824
P70349;B0R1E3	P70349	Histidine triad nucleotide-binding protein 1	Hint1	2	2	2	30.2	-0.5147	-0.02476	0.30721	0.38217	-1.03171	-0.5147	-0.53634	0.07524	0.92092	-0.43285	0.50721	0.75869
Q3UMC0;Q9D3R6;D3Z4J2;D6RGM7;D3Z0U5	Q3UMC0	Spermatogenesis-associated protein 5	Spata5	5	9	9	11.8	-0.51414	-0.61052	-0.78089	-0.55854	-0.97605	-0.44493	-0.82082	0.59144	-0.52658	-0.30216	-0.77856	-0.98089
P52196	P52196	Thiosulfate sulfurtransferase	Tst	1	6	6	26.6	-0.51365	0.05936	-0.54309	-0.51365	-1.55114	-0.30972	0.05936	-1.76786	1.36634	-2.66098	-0.34309	0.70477
P21550;Q5SX59;Q5SX60;J3QPZ9;Q5SX61	P21550	Beta-enolase;Enolase	Eno3	5	22	19	54.4	-0.51356	0.18493	-0.35722	-0.54875	-1.3758	0.14613	-0.16726	0.45459	0.22607	-0.08139	-0.15827	0.83171
Q06185;Q8BTB6	Q06185	ATP synthase subunit e, mitochondrial	Atp5i	2	7	7	69	-0.51344	0.21018	-0.15673	0.00605	1.42514	-0.95895	-0.7927	0.39426	1.29136	0.52895	-0.92016	0.30898
O89079;D3Z315;F6YFR7;F6XIG5;E9Q6I5	O89079	Coatomer subunit epsilon	Cope	5	10	10	41.6	-0.51309	0.04257	-0.52671	0.17492	-1.26514	-0.64523	-0.00226	-0.03353	0.43017	-1.5109	0.6597	-0.64965
Q9JHK4	Q9JHK4	Geranylgeranyl transferase type-2 subunit alpha	Rabggta	1	9	9	12.2	-0.51171	0.08688	-0.60985	-0.12913	-1.05188	n.d	0.05725	0.52152	n.d	-0.59887	0.31921	n.d
G5E8C6;Q91YD6;G5E8H0;D3Z669;D3YZN9;D3YWZ2	G5E8C6	Villin-like protein	Vill	6	16	16	12.7	-0.51124	0.24821	-0.8154	-0.52974	-1.02629	-0.16744	0.35198	-0.18016	-0.52816	-1.52659	0.59698	-0.47856
P28667	P28667	MARCKS-related protein	Marcksl1	1	2	2	14	-0.51019	-0.43336	-0.73199	-0.33139	n.d	-0.65799	-0.04082	n.d	-0.74942	n.d	0.03175	-1.21705
G3X9J4;Q148V7;E9QM90	G3X9J4	LisH domain and HEAT repeat-containing protein KIAA1468	2310035C23Rik;Kiaa1468	3	35	35	29.1	-0.50654	0.54183	-0.00157	-0.36745	-0.93035	-0.42692	0.11568	0.8855	0.42758	0.23351	0.14248	-0.06189
Q9DBS9;F8WH20	Q9DBS9	Oxysterol-binding protein-related protein 3;Oxysterol-binding protein	Osbpl3	2	21	1	29.5	-0.50643	0.22385	-0.49354	-0.12902	-0.72271	-0.46751	-0.6345	0.69805	0.12967	-0.07212	-0.43226	-0.27085
Q9D0I4;Q9D614;B1AVI2	Q9D0I4	Syntaxin-17	Stx17	3	3	3	14.6	-0.50627	-0.71334	-0.81098	0.08977	-0.50627	-0.77818	-0.74225	-1.61255	-0.41326	-1.50785	-0.49777	-1.02649
D3Z312;D3Z325;Q921Z5;D3YWJ5;J3QM73;D3Z0Q1;D3Z205;J3QNA5	D3Z312	Tumor necrosis factor alpha-induced protein 8	Tnfaip8	8	4	4	14.2	-0.50596	0.80256	-0.3026	n.d	-1.16793	-0.25858	n.d	0.90256	-0.86793	0.0974	n.d	-0.9754
Q8BUK6;F6W1A2	Q8BUK6	Protein Hook homolog 3	Hook3	2	23	23	31.6	-0.50543	0.26952	-0.25088	-0.10776	-0.55163	-0.56646	-0.24536	0.68237	0.05349	-0.05541	0.02077	-0.38436
Q80WT5;H3BJH7;H3BKM5;H3BIZ9	Q80WT5	Aftiphilin	Aftph	4	5	5	7.3	-0.50471	0.14608	-0.72793	n.d	-0.43653	-0.535	n.d	0.20293	0.00659	-0.40088	n.d	-1.09853
Q9R1P4	Q9R1P4	Proteasome subunit alpha type-1	Psma1	1	10	10	35	-0.50357	-1.84794	-2.20115	-0.31887	-0.67162	-0.07678	-1.54008	-1.62359	-2.28116	-2.47181	-1.99669	-2.07362
Q99NF7;P36993	Q99NF7	Protein phosphatase 1B	Ppm1b	2	7	5	11.5	-0.50204	-0.57025	-0.56513	0.10152	-1.53262	n.d	-0.18094	-0.83636	n.d	-1.00978	0.53346	n.d
O08586	O08586	Phosphatidylinositol 3,4,5-trisphosphate 3-phosphatase and dual-specificity protein phosphatase PTEN	Pten	1	6	6	9.4	-0.50067	-1.0766	-2.71062	0.20402	-0.74495	-0.60753	-1.0766	-0.21411	-2.32188	-1.32889	-0.36003	-2.93734
P42228;Q3V157	P42228	Signal transducer and activator of transcription 4	Stat4	2	2	2	2.5	-0.49971	0.04653	-0.67053	n.d	-1.14794	0.48161	n.d	0.14653	0.14858	-0.91981	n.d	0.49612
P08030	P08030	Adenine phosphoribosyltransferase	Aprt	1	8	8	35	-0.4993	-0.22349	-0.61783	-0.32539	-0.66914	-0.02975	-0.21275	-0.24146	-0.37902	-0.45086	-0.37361	-0.82179
P30416;F6S2D5;D6RDE2;F7CAT1	P30416	Peptidyl-prolyl cis-trans isomerase FKBP4;Peptidyl-prolyl cis-trans isomerase FKBP4, N-terminally processed;Peptidyl-prolyl cis-trans isomerase	Fkbp4	4	24	24	45.4	-0.49912	0.32517	-0.24127	-0.04189	-1.02178	-0.39749	0.16485	0.75858	0.08666	-0.01273	0.19642	-0.36938
Q9Z0Y1;E9Q919	Q9Z0Y1	Dynactin subunit 3	Dctn3	2	5	5	23.1	-0.49736	1.30548	0.88274	-0.04952	-0.61582	-0.50797	-0.64792	1.48154	1.1884	1.40499	-0.39308	0.99756
P35123	P35123	Ubiquitin carboxyl-terminal hydrolase 4	Usp4	1	16	16	13.3	-0.49712	0.18112	-0.16663	-0.3095	-0.63915	-0.23863	0.18698	0.62722	-0.55248	0.09941	0.4537	-0.67727
Q64152	Q64152	Transcription factor BTF3	Btf3	1	3	3	21.6	-0.49675	-0.85688	-1.47235	-0.21172	-0.74454	n.d	0.00464	-0.75688	n.d	-1.33458	-0.04879	n.d
Q8BH58	Q8BH58	TIP41-like protein	Tiprl	1	7	7	29.9	-0.49417	0.3213	-0.58139	-0.25111	-1.20673	0.24111	-0.11662	0.67669	-0.6244	0.28862	-0.34135	-0.98966
Q9CY64;A2ASB1;A2ASB7;A2ASB8	Q9CY64	Biliverdin reductase A	Blvra	4	16	16	44.4	-0.49417	1.08608	0.50885	-0.25241	-0.91153	-0.60656	1.29605	1.09033	0.75724	0.34437	1.07385	0.39019
Q9CQV8;A2A5N1	Q9CQV8	14-3-3 protein beta/alpha;14-3-3 protein beta/alpha, N-terminally processed	Ywhab	2	14	7	51.2	-0.49297	0.81407	1.06592	0.68661	-1.07692	-0.62941	0.71781	1.62616	0.4266	1.03794	1.83242	-0.01181
Q9CX34	Q9CX34	Suppressor of G2 allele of SKP1 homolog	Sugt1	1	16	16	36	-0.48991	0.05828	-0.09044	0.13501	-1.00575	-0.5105	0.37778	-0.18559	0.22096	-0.54275	0.9699	-0.14076
Q8VHN8	Q8VHN8	Protein syndesmos	Nudt16l1	1	10	9	42.2	-0.48985	1.03952	0.03346	-0.49793	-0.52236	0.25629	-0.09151	0.97772	1.1854	-0.0871	0.12744	1.31394
Q3V2H3;Q3TGS7;Q6ZWQ5;O70493	Q3V2H3	Sorting nexin-12	Snx12	4	11	9	42.9	-0.48841	0.87984	-0.01864	-0.48926	-0.62611	-0.05712	0.33062	1.03957	0.61525	0.38136	-0.25429	0.5198
P40336	P40336	Vacuolar protein sorting-associated protein 26A	Vps26a	1	10	9	36.4	-0.48778	-0.35746	-0.72762	-0.62703	-0.34716	-0.61081	-0.56114	-1.43275	-0.20888	-1.25158	-0.62493	-0.75984
Q9EQQ2	Q9EQQ2	Protein YIPF5	Yipf5	1	2	2	8.2	-0.48774	0.83041	-0.32359	-0.58602	n.d	-0.02543	0.51207	n.d	1.91072	n.d	-0.59281	1.43064
Q8BFQ4	Q8BFQ4	WD repeat-containing protein 82	Wdr82	1	5	5	11.2	-0.4874	1.37597	1.18687	-0.56369	-0.08074	n.d	1.34228	2.19942	n.d	2.09981	0.73643	n.d
P55065;A2A5K2;A2A5K3;A2A5K4	P55065	Phospholipid transfer protein	Pltp	4	9	9	17.8	-0.4872	0.70547	0.27814	-0.4872	-0.75275	0.0895	0.96864	0.18096	0.01419	-0.20612	1.07864	0.37808
Q62433;E9PVF3;E9Q3F9;E9Q5I8;E9Q514;F6VLR8;E9Q147;E9Q7V2;E9Q7G8;E9PZC7;E9Q0J8	Q62433	Protein NDRG1	Ndrg1	11	10	10	32.5	-0.48457	-0.00308	-0.46465	-0.48425	-0.85535	0.29971	-0.05022	-0.14543	-0.03185	-0.61655	-0.43323	0.09963
A2A4J8;Q9CQ80;A8XY17;A2A4K0;E9PXS9	A2A4J8	Vacuolar protein-sorting-associated protein 25	Vps25	5	8	8	36.4	-0.48435	0.13994	-0.25589	-0.09554	-0.76077	-0.08224	0.58772	0.19678	-0.06229	-0.6116	0.23082	0.22522
Q3UGX2;P15508;E9Q397	Q3UGX2	Spectrin beta chain, erythrocyte	Spnb1;Sptb	3	27	23	9.2	-0.48332	-0.94565	-0.69117	-0.90741	1.85228	n.d	-0.13257	-2.67643	n.d	-0.29117	-0.49411	n.d
E9QKC6;Q3UHH4;Q9ESN6;D3YZJ0;D3Z7V9;D3YY69	E9QKC6	Tripartite motif-containing protein 2	Trim2;Trim3	6	2	1	2.5	-0.48284	-0.26145	0.59564	0.86552	-1.16291	n.d	-0.53115	1.35204	n.d	0.73983	0.88514	n.d
Q8VHK9	Q8VHK9	Probable ATP-dependent RNA helicase DHX36	Dhx36	1	4	4	3.1	-0.48157	-0.42474	-1.5687	-0.4908	-0.66424	-0.47235	-0.51097	-0.81703	-0.33257	-1.18547	-0.01676	-1.75273
A2BFF9;A2BFF5;Q3TPJ8;O88487;A2BFF8;D3Z0M6;O88485;Q3TYJ3;D3Z258	A2BFF9	Cytoplasmic dynein 1 intermediate chain 2	Dync1i2	9	8	8	16	-0.48006	0.11626	-0.52274	0.29854	-0.65772	-0.59713	-1.80744	0.32148	0.29189	0.15933	-0.93539	-0.13955
P47753;Q5RKN9	P47753	F-actin-capping protein subunit alpha-1	Capza1	2	8	6	47.9	-0.47893	0.51826	0.06622	-0.46397	-0.56606	-0.47574	0.64904	0.82854	0.02514	0.07939	0.3571	-0.65903
E9QPE7;Q02566;G3UW82;Q5SX39;P13542;B8JJH5	E9QPE7		Myh11	6	129	8	54.7	-0.47819	0.06273	-0.26371	-0.73394	0.17172	-0.59806	-0.10441	-0.02495	0.30261	0.34032	-0.31977	-0.3101
Q9D3S3;D3YZ90	Q9D3S3	Sorting nexin-29	Snx29	2	6	6	6.7	-0.47784	-0.50134	-0.93336	-1.29693	-0.40295	n.d	-3.20515	0.52045	n.d	0.43873	-4.02104	n.d
Q8VBV7	Q8VBV7	COP9 signalosome complex subunit 8	Cops8	1	5	5	33.5	-0.47547	-0.92631	-2.02964	-0.31716	-0.5683	-0.71957	-1.8236	-0.89161	-0.51263	-1.71438	-1.85374	-0.53979
Q06138;D3YV52;D3Z704	Q06138	Calcium-binding protein 39	Cab39	3	20	16	44.6	-0.47451	0.71613	0.28114	-0.41027	-0.8631	-0.28434	-0.14439	1.15468	0.58244	0.71157	-0.16101	0.43798
E9Q4X5;Q8R5F8;E9PWX4;E9Q2P3;E9PVI7;E9PZ95	E9Q4X5	Epidermal growth factor receptor kinase substrate 8-like protein 1	Eps8l1	6	9	9	9.5	-0.47347	-0.17937	-0.76587	-0.01024	-0.96694	0.13685	-0.31271	-0.05729	-0.1855	-0.67329	-0.37127	-0.72004
Q9DCC4	Q9DCC4	Pyrroline-5-carboxylate reductase 3	Pycrl	1	6	6	17.5	-0.47345	1.56854	0.81067	0.05533	-1.12504	-0.43218	0.41264	1.94626	1.38599	1.04707	1.01646	1.12191
Q80W37	Q80W37	Snurportin-1	Snupn	1	5	5	12	-0.47333	-0.39256	-0.69777	-0.12858	-0.78657	0.68751	-0.40814	0.67955	-2.69676	0.2686	-0.42701	-2.10682
Q8BWY3	Q8BWY3	Eukaryotic peptide chain release factor subunit 1	Etf1	1	15	15	35.2	-0.47237	0.15406	-0.38738	-0.48835	-0.68933	0.49815	0.34082	0.53017	-0.55112	-0.26435	-0.18418	-0.10087
Q8BZA9	Q8BZA9	Probable fructose-2,6-bisphosphatase TIGAR	Tigar	1	4	4	23.8	-0.47219	0.3756	-0.25005	-0.29302	-1.12017	0.07943	0.67774	0.35354	0.19321	-1.38625	-0.03556	0.09124
P70398;Q4FE56;E9PWA9;F8VPU6;G3UZS3;G3UY52	P70398	Probable ubiquitin carboxyl-terminal hydrolase FAF-X;Ubiquitin carboxyl-terminal hydrolase	Usp9x	6	46	46	16.8	-0.47165	0.46821	0.08688	0.0263	-0.52056	-0.55095	0.73795	0.39554	0.5775	-0.04665	0.38261	0.10594
P53810;J3QPW1;J3QQ30;F8WGG5	P53810	Phosphatidylinositol transfer protein alpha isoform	Pitpna	4	27	25	67.9	-0.47041	0.52892	0.47265	-0.37027	-0.86723	0.267	0.58065	0.86842	-0.00878	0.67602	0.13691	0.99223
Q3TW96	Q3TW96	UDP-N-acetylhexosamine pyrophosphorylase-like protein 1	Uap1l1	1	16	15	30	-0.46971	0.61443	-0.18137	0.37484	-1.28821	-0.40539	0.61443	0.4359	0.67745	-1.03196	0.31933	0.12532
P23953;Q8VCT4;Q8VCC2;E9PYP1;F6XTA4	P23953	Carboxylesterase 1C	Ces1c	5	9	4	13.9	-0.46684	-1.2233	-1.69706	-0.68283	-0.26512	-0.44471	-1.52417	-1.10053	-1.17547	-1.1317	-1.5529	-2.20985
P47713;Q9DBX5	P47713	Cytosolic phospholipase A2;Phospholipase A2;Lysophospholipase	Pla2g4a	2	22	22	28.6	-0.46484	0.33471	-0.2992	-0.07298	-0.67717	-0.50586	0.1336	0.58979	0.19822	-0.09495	-0.24802	-0.06435
O89110	O89110	Caspase-8;Caspase-8 subunit p18;Caspase-8 subunit p10	Casp8	1	10	10	24.4	-0.46454	-0.27689	-0.90899	0.052	-0.7697	-0.60918	0.4451	-0.91705	-0.82208	-1.25999	0.43136	-1.94441
Q9Z160;Q810S7;A2A6N9;F6QQB5;F6V3F1;F6RK91	Q9Z160	Conserved oligomeric Golgi complex subunit 1	Cog1	6	18	18	19.1	-0.46148	0.01307	-0.68752	0.01935	-0.51759	-0.74906	0.18764	-0.35524	-0.06973	-0.99322	0.7187	-1.04476
P27612;F7D1R5	P27612	Phospholipase A-2-activating protein	Plaa	2	28	28	40.4	-0.46085	0.40526	0.24874	0.10192	-0.96889	-0.46085	0.41476	0.96112	0.03622	0.36659	0.78245	-0.24977
Q9D832;A2AG30;O89114	Q9D832	DnaJ homolog subfamily B member 4	Dnajb4	3	12	12	35.9	-0.46033	0.69375	0.30899	-0.51651	-0.96069	-0.13808	1.04257	-1.07327	1.56708	-1.44546	0.87806	1.48758
Q8VDQ8;E9PXF5	Q8VDQ8	NAD-dependent protein deacetylase sirtuin-2	Sirt2	2	9	9	25.2	-0.4585	-0.32084	-1.14051	-0.52936	-0.58563	0.3575	0.27612	-0.38376	-2.01068	-1.57658	-0.13725	-1.55091
O88986;E9PWY6	O88986	2-amino-3-ketobutyrate coenzyme A ligase, mitochondrial	Gcat	2	2	2	7.5	-0.45843	-1.92884	-2.16215	n.d	-0.45843	-0.33714	n.d	1.08628	-2.40935	0.15427	n.d	-2.36215
Q9ESJ0;G3UX04	Q9ESJ0	Exportin-4	Xpo4	2	10	10	12.3	-0.45813	-0.32265	-1.54624	0.03379	-0.78869	-0.40381	0.72033	-0.99996	-1.73397	-1.33634	1.09014	-2.51404
Q08943;A2AW05	Q08943	FACT complex subunit SSRP1	Ssrp1	2	11	11	15.1	-0.45797	-0.46847	-0.70236	0.4025	-0.79972	-0.39695	-0.70902	0.57758	-0.85938	0.02277	-0.36123	-1.14843
P11087	P11087	Collagen alpha-1(I) chain	Col1a1	1	12	12	7.8	-0.45773	-0.11356	-0.32619	-0.55059	-0.04029	-1.49322	0.5748	-1.83413	-0.77099	-1.5504	0.74855	-0.82546
Q61205;D3Z7E6;D3Z2X5;Q8CA83	Q61205	Platelet-activating factor acetylhydrolase IB subunit gamma	Pafah1b3	4	8	8	36.6	-0.45702	0.43422	-0.94492	-0.09823	-1.25216	-0.43286	-0.22694	0.55988	0.73718	-0.7703	-0.97157	0.42142
B2RPU2	B2RPU2	Pleckstrin homology domain-containing family D member 1	Plekhd1	1	3	3	8.9	-0.4567	1.06628	-0.63938	1.14183	-1.73207	-0.43065	-0.89315	2.50336	0.69051	-0.23938	-0.45077	-0.87043
Q6PER3;D3Z6G3;D3YUY6	Q6PER3	Microtubule-associated protein RP/EB family member 3	Mapre3	3	12	9	25.6	-0.45607	0.21997	0.04647	-0.45607	-1.13955	-0.29256	0.93103	0.31997	-0.76355	-0.95769	1.03118	-0.15908
Q9CPV4;E9Q197;F6ZTG3;E9Q2R6;E9Q055;F7BB55	Q9CPV4	Glyoxalase domain-containing protein 4	Glod4	6	17	17	54.4	-0.45607	0.78881	0.01419	0.03787	-1.25147	-0.44493	0.8937	0.58419	0.48893	-0.09628	0.67102	-0.26683
F8WHL2;Q8CIE6;F6XJN3;D6RH55	F8WHL2	Coatomer subunit alpha;Xenin;Proxenin	Copa	4	48	48	35.4	-0.45601	0.19972	-0.2346	-0.26493	-0.66388	-0.32753	0.17111	0.10308	0.04943	-0.05851	-0.16408	0.04212
G3X9D9;P48997	G3X9D9	Involucrin	Ivl	2	15	15	40.2	-0.45548	-0.83677	-1.18622	-0.11876	-1.44348	-0.49246	-1.04115	-0.2488	-0.91633	-1.43635	-0.79123	-1.4626
O08788;E9Q3M3;E9Q586;D3YX34;D3YYG9;D3Z2M9	O08788	Dynactin subunit 1	Dctn1	6	52	52	40.2	-0.45277	0.18819	-0.24871	0.0686	-0.5673	-0.5671	-0.07594	0.0145	0.32818	-0.37089	-0.04871	0.0156
Q9JII6;B1AXW3	Q9JII6	Alcohol dehydrogenase [NADP(+)]	Akr1a1	2	10	10	30.5	-0.45271	0.44777	-0.60163	-1.1784	0.19383	-0.39927	0.48899	0.44567	0.34691	0.31663	-0.84542	-0.48996
Q3UPH1	Q3UPH1	Protein PRRC1	Prrc1	1	6	6	9	-0.45182	-1.03573	-2.3472	-1.08801	0.20427	n.d	-1.47984	-0.33718	n.d	-1.34313	-2.14691	n.d
Q9CQM9	Q9CQM9	Glutaredoxin-3	Glrx3	1	10	10	38	-0.45135	0.19391	-0.39909	0.0876	-0.94464	-0.42407	0.34236	0.44523	-0.38293	-0.11671	0.44446	-1.0011
Q8BTV1;Q99J74	Q8BTV1	Tumor suppressor candidate 3	Tusc3	2	5	5	14.7	-0.45089	-0.09754	-0.91418	-1.47025	n.d	-0.44863	-1.00063	n.d	0.01787	n.d	-2.47125	-0.96565
Q5SUH7;Q5SUH6;Q99KN9	Q5SUH7	Clathrin interactor 1	Clint1	3	15	15	27.4	-0.45085	0.37594	-0.15176	0.05963	-0.90018	-0.45085	0.7851	0.37467	-0.16464	0.0579	1.10732	-0.83684
O08797;F6V5V4;O08806;Q80UK5;Q8BMT0;Q8VHQ1	O08797		Serpinb9	6	14	13	35.6	-0.44938	0.80436	0.24811	0.30486	-0.95436	-0.42919	0.71747	1.0866	0.41648	0.26812	1.02024	0.23143
Q6NXL1	Q6NXL1		Sec24d	1	21	21	15.7	-0.44908	0.39106	-0.10603	-0.1461	-0.93918	-0.14409	0.43013	0.09535	0.51716	-0.829	0.68194	-0.14589
A2AN08;F6SSP6	A2AN08	E3 ubiquitin-protein ligase UBR4	Ubr4	2	71	71	13.5	-0.44904	0.1634	-0.24744	0.04838	-0.52108	-0.5504	0.06153	0.29698	-0.01247	-0.17585	0.29602	-0.47119
Q9D281;D3Z2J2	Q9D281	Protein Noxp20	Fam114a1	2	11	11	19.9	-0.44894	-0.62324	-1.52643	-0.49117	-0.52851	0.00676	-0.06762	-1.57367	-1.59487	-2.00095	-0.01516	-1.82944
P48453;E0CZ78;G3X8U7;E9Q6P2	P48453	Serine/threonine-protein phosphatase 2B catalytic subunit beta isoform;Serine/threonine-protein phosphatase	Ppp3cb	4	10	7	26.3	-0.44878	0.30711	-0.41818	0.22429	-0.92106	0.29054	-0.98004	1.52985	-0.27263	0.58841	-0.6612	-0.29479
Q8K2C6	Q8K2C6	NAD-dependent protein deacylase sirtuin-5, mitochondrial	Sirt5	1	7	7	20.6	-0.44768	-0.08603	-1.14356	-0.37288	-0.90182	-0.2206	-1.60463	1.14829	-0.67334	-0.43408	-2.62087	-1.34356
P26040	P26040	Ezrin	Ezr	1	25	17	31.4	-0.44695	0.32597	-0.10698	-0.5216	-0.88734	-0.12825	0.51163	0.45021	-0.24451	-0.04802	0.17792	-0.03728
P17182;Q6PHC1;B0QZL1;B1ARR7;B1ARR6	P17182	Alpha-enolase;Enolase	Eno1	5	34	31	73.7	-0.44676	0.61394	0.29621	-0.17947	-1.03142	-0.34966	0.49095	0.76817	0.55576	0.15717	0.42239	0.66084
P23927	P23927	Alpha-crystallin B chain	Cryab	1	4	4	16	-0.44638	-1.1648	-2.02391	-0.28253	-0.26609	-0.61251	-0.01337	-1.54154	-1.88592	-2.01307	-0.47023	-2.42242
Q8BYB9	Q8BYB9	Protein O-glucosyltransferase 1	Poglut1	1	11	11	21.9	-0.44629	1.09066	0.78546	-0.33304	-0.78371	-0.19192	0.93911	1.67488	0.76909	0.86621	0.98546	0.81832
Q9Z2U1;D3YX79	Q9Z2U1	Proteasome subunit alpha type-5;Proteasome subunit alpha type	Psma5;Gm8394	2	6	6	34.9	-0.44599	0.12602	-0.08603	-0.33072	-0.76923	-0.11888	0.13073	0.44171	-0.07398	-0.07587	-0.0389	-0.17232
Q64518;E9Q559;B1ATS5;B1ATS4	Q64518	Sarcoplasmic/endoplasmic reticulum calcium ATPase 3	Atp2a3	4	21	11	17.9	-0.44575	-0.21312	-0.98911	-1.16984	0.02942	-0.46116	0.19671	-0.27023	-0.39295	-0.70239	-0.63711	-1.14746
P63101;D3YXN6;D3YXF4	P63101	14-3-3 protein zeta/delta	Ywhaz	3	15	10	51	-0.44554	0.83499	0.03989	0.19636	-1.16453	-0.47582	0.3212	1.42316	-0.0644	0.00571	0.4111	-0.53939
Q8C547	Q8C547	HEAT repeat-containing protein 5B	Heatr5b	1	32	31	16.9	-0.44519	-0.19496	-0.72834	0.07861	-0.53933	-0.50629	-0.42019	-0.37736	-0.35316	-0.63097	-0.46534	-0.53852
Q922H1;F6Y6T5;Q9D8D8	Q922H1	Protein arginine N-methyltransferase 3	Prmt3	3	2	2	5.3	-0.44503	-1.04931	-2.24934	-0.13494	-0.98048	n.d	-0.8486	-1.67499	n.d	-2.87875	-1.70277	n.d
Q9D154;Q8VHP7;Q5SV42	Q9D154	Leukocyte elastase inhibitor A	Serpinb1a	3	11	11	33.8	-0.44467	0.57218	-0.30547	-0.52749	-1.22715	-0.24438	0.45421	0.17578	0.87283	-0.79553	-0.35993	0.73113
Q9Z1P6	Q9Z1P6	NADH dehydrogenase [ubiquinone] 1 alpha subcomplex subunit 7	Ndufa7	1	4	4	41.6	-0.44464	-1.45801	-1.69989	-0.52774	0.88799	-0.75601	-1.83305	-2.33888	-1.0495	-1.20394	-1.93918	-1.74393
O88342	O88342	WD repeat-containing protein 1	Wdr1	1	22	22	39.1	-0.44369	-0.00863	-0.34353	0.02616	-0.09841	-0.58225	-0.63138	-0.21693	-0.00724	0.04615	-0.14417	-0.47195
P10648;E9Q6L7;D3YZV3;D3Z6A6	P10648	Glutathione S-transferase A2;Glutathione S-transferase	Gsta2;Gm10639	4	8	2	29.3	-0.44356	1.16073	1.32745	-0.06684	-0.56749	-0.64534	2.11972	0.97789	0.96073	1.72745	2.29883	1.09116
Q05816	Q05816	Fatty acid-binding protein, epidermal	Fabp5	1	3	3	23.7	-0.44171	0.66552	0.21743	-0.38315	-0.37206	-0.51157	1.12691	0.15248	0.57519	0.61743	0.68158	0.02234
Q7TQI3;D3YWF6;D3Z7K0	Q7TQI3	Ubiquitin thioesterase OTUB1	Otub1	3	6	6	23.6	-0.44169	0.31969	0.04062	0.26424	-0.89105	-0.33665	-0.21465	1.53882	0.98026	0.75223	0.10575	0.71743
Q8BX80;F7CXI4	Q8BX80	Cytosolic endo-beta-N-acetylglucosaminidase	Engase	2	5	5	9.3	-0.44169	0.78692	0.16547	-0.07792	-0.64417	-0.3037	-1.29993	1.52082	0.49278	0.91216	-1.62033	-0.06006
Q68FH4;Q8BUU7;B7ZCT3	Q68FH4	N-acetylgalactosamine kinase	Galk2	3	7	7	17.9	-0.44154	0.64776	-0.15715	-0.61072	n.d	-0.42618	0.65408	n.d	0.44145	n.d	-0.29566	-0.01861
Q8BW96	Q8BW96	Calcium/calmodulin-dependent protein kinase type 1D	Camk1d	1	10	6	27.3	-0.4413	-0.88652	-1.81672	-0.37567	-1.25319	-0.04484	-1.06014	-1.1555	-0.54441	-2.47107	-1.74836	-0.37554
Q91YS8;D3Z368	Q91YS8	Calcium/calmodulin-dependent protein kinase type 1	Camk1	2	11	7	28.6	-0.44044	0.35792	0.08173	0.23818	-0.9552	-0.06098	-0.19726	0.84535	0.61625	0.323	-0.26621	0.43204
Q8R0F6	Q8R0F6	Integrin-linked kinase-associated serine/threonine phosphatase 2C	Ilkap	1	8	8	14.3	-0.44042	-0.0881	-0.873	0.10514	-1.06392	0.07683	0.21932	0.26109	-1.36142	-0.8328	0.76001	-1.52509
P11531;A2A9Z2;A2A9Z1	P11531	Dystrophin	Dmd	3	33	32	6.6	-0.4396	-0.38853	-0.67574	-0.41754	-0.9253	0.49006	0.07751	-0.14105	-1.53397	-0.69513	0.28315	-0.69787
Q9WV92	Q9WV92	Band 4.1-like protein 3	Epb41l3	1	13	8	10.2	-0.43799	-0.73941	-1.33078	-0.06968	-1.34029	-0.26031	0.23146	-0.6433	-2.05499	-2.22616	-0.21692	-2.64202
Q921M7	Q921M7	Protein FAM49B	Fam49b	1	16	14	48.5	-0.43657	0.49844	-0.13657	-0.1994	-0.59854	-0.42993	-0.18951	1.2637	0.07488	0.0516	0.22595	-0.36149
Q8CGA0	Q8CGA0	Protein phosphatase 1F	Ppm1f	1	8	8	19.2	-0.43653	-0.09432	-0.66823	-0.22048	-0.91528	-0.14149	0.56604	0.00568	-0.66058	-0.67938	0.69086	-0.227
A2RTH5	A2RTH5		Lcmt1	1	5	5	15.1	-0.43436	-0.48182	-0.46604	n.d	-0.8614	-0.08936	n.d	-0.64551	-0.7288	-0.80474	n.d	-0.66604
Q99LC8;D3Z151;D3YZ05	Q99LC8	Translation initiation factor eIF-2B subunit alpha	Eif2b1	3	9	9	24.3	-0.43368	-0.45636	-0.7273	-0.32903	-0.87115	-0.23406	-0.57623	0.291	-0.64161	-0.80504	-0.33424	-0.59322
B1APX2;Q3UE31	B1APX2	Uncharacterized protein KIAA0930 homolog	5031439G07Rik	2	3	3	8.3	-0.43351	0.686	-1.00806	-0.36181	-1.24503	-0.14167	0.46366	0.8706	-0.68358	-0.9349	-0.10928	-1.7411
O88531;B1B0P9;B1B0P8	O88531	Palmitoyl-protein thioesterase 1	Ppt1	3	8	8	21.9	-0.43337	-0.00044	-0.57071	-0.43337	-0.78769	0.25242	0.27768	0.02796	-0.96704	-0.56709	-0.2417	0.0846
Q8VEE1	Q8VEE1	LIM and cysteine-rich domains protein 1	Lmcd1	1	24	24	60.3	-0.43318	0.66096	0.80956	-0.54578	-0.83908	0.30661	0.67362	1.3431	-0.08432	1.41107	0.42841	0.60956
Q8C0T7	Q8C0T7	Major facilitator superfamily domain-containing protein 9	Mfsd9	1	3	3	4.7	-0.43292	-1.58702	-2.27464	-0.90487	n.d	-0.40089	-1.9148	n.d	-1.59164	n.d	-2.58143	-2.47464
Q8BRK8	Q8BRK8	5-AMP-activated protein kinase catalytic subunit alpha-2	Prkaa2	1	12	7	21.7	-0.43259	1.244	1.12682	-0.38086	-0.73454	0.58169	1.24869	2.40526	0.96634	1.69072	0.99037	1.71783
P47857	P47857	6-phosphofructokinase, muscle type	Pfkm	1	32	28	36.2	-0.43168	-0.0853	-0.42651	-0.2271	-0.97579	-0.32173	-0.07799	0.46262	-0.49465	-0.21581	0.03436	-0.62651
Q3TQC7;Q9WUZ9	Q3TQC7	Ectonucleoside triphosphate diphosphohydrolase 5	Entpd5	2	13	13	29.2	-0.43127	1.083	0.74774	-0.39872	-1.00165	-0.11953	1.25381	1.88588	0.56698	0.95078	1.6227	0.57724
Q9EST1;Q5Y4Y6	Q9EST1	Gasdermin-A	Gsdma	2	7	4	17.5	-0.43092	-0.07792	-0.74425	-0.42535	-0.73332	-0.13833	-0.14779	0.12237	-1.55711	-0.29106	-0.2315	-1.55005
P58252	P58252	Elongation factor 2	Eef2	1	53	51	45.7	-0.43078	0.4469	0.14471	-0.05152	-0.98593	-0.38854	0.25859	0.54229	0.55999	0.09111	0.574	0.31339
P70699;A2AFL5;F6R5R5;F6VEG4	P70699	Lysosomal alpha-glucosidase	Gaa	4	13	13	13.7	-0.43065	0.03284	0.13062	-0.44097	-0.99014	0.81492	0.15564	0.16873	-0.60648	-0.45109	0.09363	0.38429
Q99LJ6	Q99LJ6	Glutathione peroxidase 7	Gpx7	1	4	4	20.4	-0.43031	-1.0766	-1.06302	-0.76364	-0.52191	-0.2471	-2.19375	-0.4737	-0.18743	-0.36587	-2.69591	-0.51092
Q3TRM8;E9Q3Z4;E9Q8S8;D6RFA3	Q3TRM8	Hexokinase-3	Hk3	4	4	4	3.5	-0.42934	-1.59781	-2.12637	-0.1611	-0.80027	n.d	-1.59781	-1.16002	n.d	-2.49194	-1.53738	n.d
Q9WUM3;D3YUG6	Q9WUM3	Coronin-1B	Coro1b	2	14	14	24.8	-0.42915	0.28316	0.09131	0.22033	-1.17273	-0.37788	0.11249	0.9213	-0.29741	0.16724	0.54676	-0.03442
Q8BVQ5	Q8BVQ5	Protein phosphatase methylesterase 1	Ppme1	1	7	7	16.6	-0.42709	0.12089	-0.66584	0.17402	-0.91689	-0.25813	-0.3163	0.57238	-0.32954	-0.75876	0.66471	-0.68736
Q9CVB6;D3YXG6	Q9CVB6	Actin-related protein 2/3 complex subunit 2	Arpc2	2	11	11	37	-0.42672	0.6024	0.29072	0.06019	-1.16958	0.057	0.45759	1.23734	0.04101	0.54585	0.25695	0.25659
Q9JJN5	Q9JJN5	Carboxypeptidase N catalytic chain	Cpn1	1	2	2	6.3	-0.42645	-1.0835	-1.21024	0.13606	n.d	-0.48837	-0.36618	n.d	-1.54235	n.d	-0.08459	-2.24128
Q3TC93	Q3TC93	HCLS1-binding protein 3	Hs1bp3	1	9	9	30.4	-0.42624	-0.14044	-0.50401	0.15976	-0.74703	-0.6352	0.05743	0.35212	-0.35638	-0.71498	0.82566	-0.99074
P47754;D6RCW7	P47754	F-actin-capping protein subunit alpha-2	Capza2	2	10	8	58.4	-0.42556	0.57011	-0.28306	-0.4475	-0.74671	-0.24948	0.91023	0.83161	-0.62735	0.11694	0.28854	-0.88954
P47811;B2KF35;B2KF34	P47811	Mitogen-activated protein kinase 14	Mapk14	3	8	8	25.8	-0.42533	-1.05778	-2.01487	-0.19213	-0.78026	-0.61017	-0.49371	-1.19897	-1.2729	-1.71536	-0.99022	-2.21487
E9PZ16;B1B0C7	E9PZ16		Hspg2	2	11	3	2.5	-0.42465	0.36643	0.08865	-0.08281	-1.03543	-1.18456	0.98941	0.3677	0.16643	-0.39455	0.73825	-1.04544
P61924	P61924	Coatomer subunit zeta-1	Copz1	1	3	3	27.1	-0.42302	2.48952	2.16107	-0.08787	-0.60944	-0.24045	2.52378	0.65121	3.0266	0.51539	2.84439	2.80484
E9PV24;Q99K47	E9PV24		Fga	2	12	12	15.6	-0.42163	1.10655	0.94747	-0.21113	-0.09437	-0.63359	-1.06867	1.63003	1.37947	1.97022	-0.75025	1.06158
Q8BTZ7	Q8BTZ7	Mannose-1-phosphate guanyltransferase beta	Gmppb	1	9	9	24.2	-0.42115	0.0353	-1.00176	0.25011	-1.03792	-0.59018	-0.5579	-0.02344	0.09155	-1.38314	0.0036	-1.22726
Q9JJA2;M0QW66	Q9JJA2	Conserved oligomeric Golgi complex subunit 8	Cog8	2	8	8	9.2	-0.41845	0.13228	-0.42947	-0.19738	-0.33521	-0.55922	-1.03097	0.1163	0.69014	-0.04545	-0.28174	0.35164
Q8K4Q8	Q8K4Q8	Collectin-12	Colec12	1	3	3	4	-0.41737	-0.02738	-0.53625	-0.39036	n.d	-0.48352	-0.25717	n.d	0.10152	n.d	-0.34795	-0.43786
Q9WTU6;E9QN59;Q61831;Q80W80;Q8C9D4;Q78GB8;Q80W82;Q3TQZ7;D3Z1Z4	Q9WTU6	Mitogen-activated protein kinase 9;Mitogen-activated protein kinase 10	Mapk9;Mapk10	9	12	7	24.6	-0.41654	-0.04432	-0.37356	-0.26925	-1.07136	-0.30313	-0.49779	0.91243	-0.43934	0.11119	-0.78513	-0.66526
Q60598;Q921L6	Q60598	Src substrate cortactin	Cttn	2	9	9	12.8	-0.41523	-0.80757	-1.75901	0.29502	-0.89071	-0.48695	-0.49451	-0.7878	-1.2966	-1.72873	-0.7528	-2.05338
Q8C827;J3JS23	Q8C827	Zinc finger protein 62	Zfp62	2	6	6	6.6	-0.415	-0.05243	-0.6066	-0.4361	n.d	-0.25525	-0.20941	n.d	-0.25243	n.d	-0.35587	-0.91107
P22907	P22907	Porphobilinogen deaminase	Hmbs	1	7	7	14.4	-0.4144	0.11412	-0.43251	0.24428	-0.82577	-0.34011	-0.04743	0.33669	-0.36741	-1.01314	0.26321	-0.47135
Q91W40;D3Z710	Q91W40	Kinesin light chain 3	Klc3	2	6	6	17.3	-0.41361	-0.92368	-1.67554	n.d	-0.46112	-0.33634	n.d	-0.77565	-1.12368	-1.55953	n.d	-1.87554
O70194	O70194	Eukaryotic translation initiation factor 3 subunit D	Eif3d	1	8	8	15.3	-0.4134	0.30426	-0.50054	-0.71755	-0.66694	-0.22859	-0.60526	0.01457	0.32892	-0.2434	-1.08085	0.40265
Q6Q899;A2AP29	Q6Q899	Probable ATP-dependent RNA helicase DDX58	Ddx58	2	30	30	29.2	-0.41294	0.22148	-0.17767	-0.11954	-0.66369	-0.43113	0.10042	0.76322	-0.02588	0.18149	0.06309	-0.33788
P19221;H7BX99;CON__P00735	P19221	Prothrombin;Activation peptide fragment 1;Activation peptide fragment 2;Thrombin light chain;Thrombin heavy chain	F2	3	5	5	5.5	-0.41169	0.33237	0.16726	0.33765	-1.1038	-0.44579	0.33237	-0.0667	1.80581	-0.68137	0.4861	1.17012
P56399;Q3U4W8;D3YYA5;D3Z4K7	P56399	Ubiquitin carboxyl-terminal hydrolase 5;Ubiquitin carboxyl-terminal hydrolase	Usp5	4	37	37	34.4	-0.411	0.51515	0.14659	0.22367	-1.04011	-0.26306	0.35856	0.72147	0.45196	0.08127	0.45333	0.30275
Q6ZQ73	Q6ZQ73	Cullin-associated NEDD8-dissociated protein 2	Cand2	1	16	15	14.3	-0.41003	-0.46353	-0.64713	-0.45409	-0.16463	-0.44798	0.03082	-0.50268	-0.66353	-0.90013	-0.18401	-0.41625
Q9QUH0	Q9QUH0	Glutaredoxin-1	Glrx	1	2	2	11.2	-0.40886	3.28336	3.6746	0.20214	n.d	-0.41406	3.3986	n.d	3.31111	n.d	4.2657	3.07236
O88544;F6QTS1;D3YV99;D3Z1R9;D6RG47	O88544	COP9 signalosome complex subunit 4	Cops4	5	22	22	51.2	-0.40815	0.48495	0.07983	0.21114	-1.17456	-0.1497	0.46457	0.62596	0.26498	-0.49841	0.64094	0.18684
A2AIX1;E9QAT4;F7BPW6	A2AIX1		Sec16a	3	8	8	3	-0.40723	-0.37446	-1.09822	-0.7796	-0.70407	-0.34046	-1.13871	-0.25586	-0.44767	-0.69822	-2.33032	-0.82285
Q6P6L6	Q6P6L6		Gemin4	1	6	6	4.2	-0.40719	0.05369	-0.93624	n.d	0.15989	-0.47927	n.d	-1.75669	0.50219	-2.08546	n.d	-0.79783
Q9D1A2	Q9D1A2	Cytosolic non-specific dipeptidase	Cndp2	1	21	21	44	-0.40593	0.30146	-0.22893	-0.26793	-1.16298	-0.34348	-0.38426	0.76259	0.44334	0.1338	-0.49574	0.13426
Q9DBK7;H3BJA7	Q9DBK7		Uba7	2	11	10	13	-0.40515	-0.0523	-0.03425	0.23069	-0.60612	-0.49336	-0.0523	-1.74147	0.09436	-3.45317	0.34477	-0.16189
Q8BX94	Q8BX94	Oxysterol-binding protein-related protein 2	Osbpl2	1	17	17	40.1	-0.40474	1.05897	0.38265	-0.13735	-1.3216	0.05436	0.4837	1.34424	0.8278	0.2333	0.21605	1.5052
Q9D0E1;B8JK32;B8JK33;F6W322;F7C9U3;G3X924;Q91VC4	Q9D0E1	Heterogeneous nuclear ribonucleoprotein M	Hnrnpm	7	46	46	62.1	-0.40421	0.54188	-0.09627	-0.49704	0.33239	-0.54766	0.08889	0.49546	0.88886	0.83747	-0.26951	0.20744
Q00899;Q3TTC2	Q00899	Transcriptional repressor protein YY1	Yy1	2	6	6	14.5	-0.40408	-0.75905	-1.11132	-0.42971	0.15627	-0.51233	-1.1617	-0.81655	-0.00258	-0.76339	-0.85935	-0.59438
Q8CD92	Q8CD92	Tetratricopeptide repeat protein 27	Ttc27	1	7	7	9.2	-0.40326	-0.1754	-0.69248	n.d	-0.36169	-0.15018	n.d	-0.07689	-0.08803	-0.16271	n.d	-0.74566
G3X9Y5;E9Q735;E9Q442;D3YXR7;D6RGN7	G3X9Y5		Ube4a	5	23	23	20.6	-0.40259	0.13354	-0.37088	0.05228	-0.50273	-0.62827	-0.29357	0.10351	0.48029	-0.11294	-0.29628	-0.14649
H3BKH6;Q9R0P3;H3BJL6;H3BLJ9;H3BK43;H3BJP2;H3BJC6;H3BL99	H3BKH6	S-formylglutathione hydrolase	Esd	8	4	4	18.6	-0.40211	-1.00617	-1.10468	-0.6274	-0.40775	-0.09465	-1.36151	-0.3382	-1.37341	-0.65608	-1.28083	-1.38465
Q9WV34	Q9WV34	MAGUK p55 subfamily member 2	Mpp2	1	7	6	12.3	-0.40209	-0.62556	-0.66415	-0.45052	-0.84819	n.d	-0.34529	-0.57995	n.d	-0.86597	-0.21273	n.d
E9PV16;Q68FL4;F8WGT1;F8WI65;H3BKT5;D3YYM7;H3BL31;D3YX97;E9PX77	E9PV16	Adenosylhomocysteinase;Putative adenosylhomocysteinase 3	Ahcyl2	9	11	4	13.7	-0.40196	-2.27175	-2.3512	-0.04201	-0.54966	n.d	-0.47631	-2.74268	n.d	-2.9322	-0.20823	n.d
Q9EPC1;Q3UF75;D6RHM9	Q9EPC1	Alpha-parvin	Parva	3	20	19	38.7	-0.40165	0.04501	0.13965	-0.33101	-0.69432	0.76511	-0.13691	0.24687	-0.13145	0.17431	-0.19553	0.60978
Q8VIM9	Q8VIM9	Immunity-related GTPase family Q protein	Irgq	1	10	10	20.8	-0.40127	0.87711	0.6871	0.15808	-1.19525	-0.29936	0.80781	2.67957	0.67711	1.97892	0.93142	0.42159
Q9D1E6	Q9D1E6	Tubulin-folding cofactor B	Tbcb	1	9	9	25.8	-0.39916	-1.47184	-1.94446	0.17683	-1.08137	-0.25946	-0.24409	-1.43831	-4.54612	-2.0502	-0.22078	-3.36207
Q9DAW6	Q9DAW6	U4/U6 small nuclear ribonucleoprotein Prp4	Prpf4	1	5	5	11.7	-0.39916	-0.42508	-0.57099	-0.18223	-0.41108	-0.4028	-0.41776	-1.09971	-0.51841	-1.22987	-0.17511	-0.97476
Q9DCZ1;F6VY18;Q99L27	Q9DCZ1	GMP reductase 1	Gmpr	3	4	4	8.7	-0.39903	1.01577	-0.10489	0.21076	-0.89972	n.d	-0.14898	1.2766	n.d	0.38358	-0.82317	n.d
Q8R395	Q8R395	COMM domain-containing protein 5	Commd5	1	4	4	15.6	-0.39885	0.40796	-0.41115	-0.33415	-0.81142	0.23094	-0.24737	0.69202	1.20151	-0.21966	-0.52481	1.39496
Q6ZQK5;Q6NXL5;A2ADA6	Q6ZQK5	Arf-GAP with coiled-coil, ANK repeat and PH domain-containing protein 2	Acap2	3	13	12	14.3	-0.39859	-0.16536	-0.89245	-0.10808	-0.98733	-0.01561	-0.78046	-0.00745	-0.17017	-0.76973	-1.643	-0.56545
Q91XV3	Q91XV3	Brain acid soluble protein 1	Basp1	1	9	9	44.2	-0.39836	-0.85927	-0.96857	-0.5217	0.14978	-0.49273	-0.87243	-1.11764	-0.58164	-1.33351	-0.76857	-0.88439
A6H5Y3	A6H5Y3	Methionine synthase	Mtr	1	12	12	8.6	-0.39764	-0.15344	-0.76672	-0.0551	-0.93077	-0.71262	-0.16917	0.79021	-1.77949	-0.065	-0.01603	-1.71701
Q8K400;D3Z079;D3Z2Q2;F6WXQ4;Q9D2F8	Q8K400	Syntaxin-binding protein 5	Stxbp5	5	14	14	12.4	-0.39646	0.20964	-0.38533	-0.26602	-1.25839	-0.09678	0.0857	0.50909	-0.79223	-0.25502	0.16389	-0.74786
O35309;B7ZD13	O35309	N-myc-interactor	Nmi	2	7	7	25.2	-0.39644	-0.37592	-1.09151	0.60293	-0.91441	n.d	0.41579	-0.26731	n.d	-0.73209	1.37945	n.d
P82198	P82198	Transforming growth factor-beta-induced protein ig-h3	Tgfbi	1	16	16	21.8	-0.3961	0.49586	0.27488	-0.28833	-1.3976	-0.5032	1.34003	0.08561	0.30801	-0.73277	0.9724	0.04313
Q9ET54	Q9ET54	Palladin	Palld	1	14	7	10.9	-0.39589	0.15958	0.16351	0.88542	-0.87965	-0.17702	0.04926	0.06105	0.55855	-0.74467	0.87873	0.07035
Q9CZH3	Q9CZH3	Proteasome assembly chaperone 3	Psmg3	1	3	3	30.3	-0.39574	0.60418	-0.54758	-0.23608	-0.55353	n.d	1.04863	0.25975	n.d	-0.47266	0.53521	n.d
Q99PG2	Q99PG2	Opioid growth factor receptor	Ogfr	1	5	5	15.6	-0.39498	0.60711	-0.53179	-0.31833	n.d	-0.32386	0.40174	n.d	1.43176	n.d	-0.40822	0.95315
B1B1A8;Q6PDN3	B1B1A8	Myosin light chain kinase, smooth muscle;Myosin light chain kinase, smooth muscle, deglutamylated form	Mylk	2	74	74	30.8	-0.39481	0.30101	0.11516	-0.39511	-0.93479	0.76103	0.20365	0.71971	-0.39194	0.28923	0.04488	0.64103
P31750;D3Z783;D3YXX3;D3YYP9	P31750	RAC-alpha serine/threonine-protein kinase	Akt1	4	15	13	25.6	-0.39462	-0.65868	-1.00957	-0.20447	-1.03525	-0.05354	-0.76437	-0.14558	-1.18625	-0.80896	-0.77757	-1.19348
P97346	P97346	Nucleoredoxin	Nxn	1	5	5	17.7	-0.39462	0.92664	0.35729	-0.16574	-0.75151	0.00418	-0.30524	1.56029	0.50323	0.68305	-0.09326	0.44447
Q9Z0P5	Q9Z0P5	Twinfilin-2	Twf2	1	9	6	19.5	-0.39443	0.6862	0.98018	1.24543	-0.4776	-0.01189	0.66572	1.25456	0.13411	1.32532	2.32438	-0.19655
E9QME1;Q99JU7;E9Q8I3;D3YY90	E9QME1	Bcl-2/adenovirus E1B 19 kDa-interacting protein 2-like protein	Bnipl	4	7	7	13.8	-0.39331	-1.06538	-2.18971	-0.78354	-0.52195	0.50954	-1.42273	-1.12318	-0.50571	-2.19093	-2.4024	-0.02143
Q8BTI8	Q8BTI8	Serine/arginine repetitive matrix protein 2	Srrm2	1	18	18	6.9	-0.39314	0.09719	-0.18679	0.05547	0.36244	-0.58729	-0.37731	-0.46262	0.74994	0.22687	-0.75049	-0.36769
Q91VH2	Q91VH2	Sorting nexin-9	Snx9	1	13	13	18.8	-0.39301	-0.53752	-0.5984	-0.36999	-0.72135	-0.09357	-0.65453	0.70215	-1.25491	0.02147	-0.65722	-1.05893
Q8K3H0	Q8K3H0	DCC-interacting protein 13-alpha	Appl1	1	20	19	28	-0.39299	0.29436	-0.09151	-0.39299	-0.53078	0.4784	0.52957	0.20894	-0.481	-0.04255	0.34324	-0.1324
Q04447	Q04447	Creatine kinase B-type	Ckb	1	17	16	47.8	-0.39288	0.27514	-0.20941	-0.5174	-0.62342	0.06943	0.07578	0.66413	0.32622	-0.02482	-0.24153	-0.01645
Q9Z2Y8;Q80ZV3	Q9Z2Y8	Proline synthase co-transcribed bacterial homolog protein	Prosc	2	8	8	31.4	-0.39282	-0.12748	-0.69635	-0.1141	-1.17677	0.60682	-0.13774	-0.08479	-0.32748	-0.65295	-0.19677	-0.89635
Q3UE37	Q3UE37	Ubiquitin-conjugating enzyme E2 Z	Ube2z	1	7	7	19.9	-0.39265	0.74227	-0.77497	-0.60632	-0.80818	0.4916	-0.09238	1.19334	0.22265	-0.65374	-0.66395	-0.60257
Q9WTL7	Q9WTL7	Acyl-protein thioesterase 2	Lypla2	1	8	8	22.1	-0.39255	-0.95682	-1.12194	-0.2253	-0.58925	0.2405	-1.5057	0.54598	-2.8351	-0.32263	-1.15074	-1.93801
Q9CQC8	Q9CQC8	Maspardin	Spg21	1	9	9	24	-0.39042	0.65304	0.25212	-0.67964	-0.43341	0.43872	-0.20029	0.9842	1.05091	0.92753	-0.4855	1.52765
Q9CQ75	Q9CQ75	NADH dehydrogenase [ubiquinone] 1 alpha subcomplex subunit 2	Ndufa2	1	5	5	41.4	-0.39023	-0.35956	-1.03431	0.16169	-0.61732	n.d	0.07256	-0.25433	n.d	-0.73002	-0.20848	n.d
Q8VBT9;A2AC05;A2ABZ8;A2AC03;A2AC02;F7CRQ2;E9PVI1;A2AC01;F6S7C9;F7B7K7;E9PWZ4;E9Q779	Q8VBT9	Tether containing UBX domain for GLUT4	Aspscr1	12	10	10	27.5	-0.38996	0.5226	-0.27811	0.51803	-0.5127	-0.29327	-0.29126	1.45294	-2.40581	0.34104	0.71008	-2.7921
Q9D6R2	Q9D6R2	Isocitrate dehydrogenase [NAD] subunit alpha, mitochondrial	Idh3a	1	14	14	31.1	-0.38983	-0.62101	-0.67935	-0.15627	-0.66331	0.7696	0.07411	-0.87312	-1.32371	-0.98428	-0.08062	-0.70169
Q62384;F8WHU9;F8WIG4	Q62384	Zinc finger protein ZPR1	Znf259;Zfp259	3	9	9	19	-0.38966	-0.76011	-0.73324	n.d	-0.10516	-0.44741	n.d	-0.49773	-0.72979	-0.01031	n.d	-1.173
Q9Z1D1	Q9Z1D1	Eukaryotic translation initiation factor 3 subunit G	Eif3g	1	13	13	33.8	-0.38788	-0.59432	-1.03611	0.17798	-0.51639	-0.11801	0.18278	-0.49432	-0.93596	-1.24497	0.64326	-1.18812
Q8BZS9;D3Z4E3;D3Z255;D3YZD7	Q8BZS9	Putative pre-mRNA-splicing factor ATP-dependent RNA helicase DHX32	Dhx32	4	15	15	22.6	-0.38747	0.16776	-0.08397	-0.21648	-0.35049	-0.60456	-1.03753	-0.18154	0.25865	0.1393	-1.01761	-0.11123
Q8K2X3	Q8K2X3	CST complex subunit STN1	Obfc1	1	5	5	15.1	-0.38707	-2.50889	-1.6759	0.48574	-0.40404	n.d	-4.27631	-0.4485	n.d	-0.6196	-3.92961	n.d
P60603	P60603	Reactive oxygen species modulator 1	Romo1	1	2	2	12.7	-0.38685	0.31566	-0.04037	-0.55554	n.d	0.07066	0.45883	n.d	0.11566	n.d	-0.15168	0.3554
Q9D9V3;E0CXS3	Q9D9V3	Ethylmalonyl-CoA decarboxylase	Echdc1	2	12	12	40.1	-0.385	0.10147	-0.14411	-0.21672	-0.82992	-0.25508	-0.20419	0.30501	0.20497	0.10728	0.04635	-0.06269
Q8K0T0;A3QM89;Q7M6W1	Q8K0T0	Reticulon-1	Rtn1	3	2	2	3.3	-0.38477	0.33615	0.07184	-0.34393	n.d	-0.40369	0.97741	n.d	0.13615	n.d	1.47799	-0.12816
Q01730;Q9D031;A2AUR7;B1AYQ0;E0CXG5;E0CXH9	Q01730	Ras suppressor protein 1	Rsu1	6	18	18	46.2	-0.38398	0.1305	-0.32006	-0.06516	-0.63059	-0.44934	0.43208	-0.03429	0.07695	-0.62534	0.69657	-0.26834
B0V2N1	B0V2N1	Receptor-type tyrosine-protein phosphatase S	Ptprs	1	8	3	3	-0.38377	-0.49832	-1.01211	n.d	n.d	-0.38377	n.d	-1.16706	-0.74044	n.d	n.d	-1.21211
O09172;H3BJA3;F6VNW5	O09172	Glutamate--cysteine ligase regulatory subunit	Gclm	3	8	8	35.8	-0.38347	0.63907	0.06945	-0.22921	-0.78307	-0.35812	0.22062	1.22493	0.75429	0.49013	-0.78961	0.74199
Q8K3X4	Q8K3X4	Interferon regulatory factor 2-binding protein-like	Irf2bpl	1	5	5	9.3	-0.38296	-0.25215	-0.98066	-0.38296	-0.48855	-0.1259	-0.59612	-0.27169	-0.24762	-0.96966	-1.14243	-0.69912
Q9CX80	Q9CX80	Cytoglobin	Cygb	1	16	16	66.3	-0.38296	0.8996	0.77203	-0.10459	-0.92396	-0.38296	1.34327	0.95842	0.35881	0.1477	1.48344	0.57203
Q9DB27;Q9CQ21	Q9DB27	Malignant T-cell-amplified sequence 1;Malignant T-cell-amplified sequence 2	Mcts1;Mcts2	2	3	3	21	-0.38248	0.10141	-0.98625	-0.17875	-1.12369	n.d	-0.41667	0.90971	n.d	-0.06171	-0.88257	n.d
Q8C0K8	Q8C0K8		Uvrag	1	5	5	3.7	-0.38234	-0.86956	-1.45736	-0.1383	-1.11735	n.d	-0.89036	-0.45984	n.d	-1.51961	-1.04174	n.d
Q9JIG7	Q9JIG7	Coiled-coil domain-containing protein 22	Ccdc22	1	19	19	26.6	-0.38199	0.02996	-0.80154	-0.41024	-0.89725	0.23511	-0.16459	0.43894	-0.15189	-0.28368	-0.73781	-0.39388
Q9Z2A7;F6V8W6;F6UUI9	Q9Z2A7	Diacylglycerol O-acyltransferase 1	Dgat1	3	5	5	9.8	-0.38191	0.50779	0.57011	-0.6763	0.61664	-0.38191	1.49232	0.0956	-0.91612	0.59023	0.94755	-0.98413
Q9D819	Q9D819	Inorganic pyrophosphatase	Ppa1	1	14	14	47.4	-0.38182	0.70601	0.14318	0.08284	-0.74451	-0.37647	0.30457	0.84096	0.82891	0.15017	0.53127	0.50119
E9Q4M2;Q8CDI9;P54310	E9Q4M2	Hormone-sensitive lipase	Lipe	3	18	18	15.2	-0.38163	-0.10367	-0.28062	-0.67789	-0.46156	-0.07703	-0.10367	-0.40525	0.4878	-0.34467	-0.81477	0.38576
Q9QZE7	Q9QZE7	Translin-associated protein X	Tsnax	1	13	13	49.7	-0.38131	0.18477	-0.19072	0.29913	-0.84435	-0.58273	0.18477	-0.22375	0.18472	-0.19849	1.11567	-0.58606
Q8C460;F6YFN0	Q8C460	ERI1 exoribonuclease 3	Eri3	2	2	2	4.7	-0.38071	1.55078	1.40879	-0.26524	-0.422	0.14822	1.48271	2.39403	1.81703	2.04431	1.5509	2.15041
Q9WUU7	Q9WUU7	Cathepsin Z	Ctsz	1	5	5	10.1	-0.38018	1.25191	0.5137	-0.20173	-0.4202	-0.65211	0.85745	0.08104	3.39706	-0.04025	0.61339	2.81405
Q91V09;A2AC24	Q91V09	WD repeat-containing protein 13	Wdr13	2	9	9	19.4	-0.38009	-0.19705	-0.96636	0.00777	-1.28377	-0.38009	-0.19568	-0.17074	-0.39309	-0.62713	-0.39536	-0.52029
Q8K4S1	Q8K4S1	1-phosphatidylinositol 4,5-bisphosphate phosphodiesterase epsilon-1	Plce1	1	12	12	5.5	-0.38007	0.27851	-0.01845	-0.66166	-0.74998	-0.22321	-0.14703	0.76794	0.49925	-0.31622	-0.36531	0.45483
Q8K1J6	Q8K1J6	CCA tRNA nucleotidyltransferase 1, mitochondrial	Trnt1	1	12	12	29.5	-0.38	-0.4656	-1.42935	-0.55144	-0.86599	-0.27694	-0.46413	0.22935	-1.27395	-0.06231	-1.54074	-1.94511
Q5SW19	Q5SW19	Protein KIAA0664	Kiaa0664	1	25	25	17.4	-0.37917	0.28285	-0.02349	0.32757	-1.00787	-0.1628	-0.31669	0.36597	0.84306	0.03342	-0.3642	0.64712
Q3V117;Q91V92;Q3TS02	Q3V117	ATP-citrate synthase	Acly	3	47	47	37.6	-0.37827	0.23071	-0.32894	0.01407	-0.90939	-0.37893	-0.00151	0.42361	0.03055	-0.25839	0.17101	-0.02371
P07356;B0V2N5;B0V2N7;B0V2N8;REV__Q8BND4;REV__F6WNG1	P07356	Annexin A2;Annexin	Anxa2	6	27	27	61.7	-0.37664	0.72668	0.33371	0.18574	-1.50447	-0.41727	0.48527	1.0398	0.49216	0.17951	0.81959	0.11208
O54833	O54833	Casein kinase II subunit alpha	Csnk2a2	1	2	2	7.7	-0.37523	0.83259	0.58035	-0.12707	n.d	-0.43409	0.97236	n.d	-0.20138	n.d	1.02191	-1.12273
Q3UMR0	Q3UMR0	Ankyrin repeat domain-containing protein 27	Ankrd27	1	8	8	5.2	-0.37402	0.08202	0.11835	-0.16893	-0.54654	-0.2738	0.96195	0.18202	-0.17899	-0.66907	0.85906	-0.46469
Q91V83	Q91V83	TELO2-interacting protein 1 homolog	Tti1	1	3	3	2.4	-0.37402	0.42345	0.04902	-0.53391	n.d	-0.03928	0.3967	n.d	0.22345	n.d	-0.16012	0.09308
P63158;D3YZ18;D3YVC6	P63158	High mobility group protein B1	Hmgb1	3	3	3	13.5	-0.37393	0.06291	-0.54878	-0.54684	-0.43105	-0.06985	0.21414	-1.04675	-0.52611	-0.69325	-0.04409	-0.35722
Q9D2V7;E9PYU1;G3X9L5	Q9D2V7	Coronin-7	Coro7	3	22	22	20.2	-0.37379	-0.18315	-0.56894	-0.23727	-0.76229	-0.06729	-0.49965	-0.06818	-0.29768	0.07271	-0.89795	0.09748
P19324	P19324	Serpin H1	Serpinh1	1	18	18	42.7	-0.37372	-0.391	-0.82415	0.26279	-0.38745	-0.92022	-1.05778	0.17172	-0.591	-0.34477	-0.83328	-0.95523
Q9D8N0	Q9D8N0	Elongation factor 1-gamma	Eef1g	1	27	27	38.2	-0.37366	0.72471	-0.05804	-0.0978	-1.03833	-0.14334	0.10533	1.32191	0.02712	0.69431	-0.04849	-0.28723
E9PUW7;Q9EPK7	E9PUW7	Exportin-7	Xpo7	2	19	19	14.7	-0.37351	0.07697	-0.59242	0.24269	-0.68013	-0.63314	0.16759	0.01982	0.16818	-0.56943	0.09545	-0.50951
E9PY39;B7ZBY7;Q9CZY3;D3Z1I3;B7ZBY6;D3YXL3;B2KF55	E9PY39	Ubiquitin-conjugating enzyme E2 variant 1	Gm20431;Ube2v1;Gm8325;Gm5830	7	10	4	27.8	-0.37333	0.5485	0.17072	-0.08665	-0.98111	-0.17513	0.97278	0.2544	0.34816	0.05862	0.55557	-0.15639
Q01853	Q01853	Transitional endoplasmic reticulum ATPase	Vcp	1	50	50	43.2	-0.37301	0.36779	-0.14967	-0.34582	-1.18469	0.06088	0.09272	0.50312	0.27347	-0.35979	-0.07415	0.32857
Q8BIW1	Q8BIW1	Protein prune homolog	Prune	1	14	14	33.5	-0.37264	0.71131	0.26336	-0.60502	-0.49997	0.20827	0.58237	1.26857	0.90597	0.62691	0.08814	1.18573
Q9JIF7	Q9JIF7	Coatomer subunit beta	Copb1	1	40	40	38.5	-0.37211	0.13314	-0.14877	-0.30965	-0.61211	-0.31156	-0.19791	0.27529	-0.04487	0.05543	0.33685	-0.29446
Q8VCN9	Q8VCN9	Tubulin-specific chaperone C	Tbcc	1	7	7	19.9	-0.37178	-1.1124	-2.19338	-0.37178	-0.93752	n.d	-0.09848	-1.22505	n.d	-2.34532	-0.61507	n.d
Q9QXL8;Q8BUH2	Q9QXL8	Nucleoside diphosphate kinase 7	Nme7	2	7	7	14.7	-0.37118	-0.48771	-0.69269	-0.05369	-0.97736	-0.34371	-0.27514	-0.61622	-0.77351	-0.51052	-0.14584	-0.79792
Q78HU3	Q78HU3	Multivesicular body subunit 12A	Fam125a	1	3	3	15.5	-0.37015	-1.46238	-1.83279	-0.37015	-0.50771	n.d	-1.46238	-0.71308	n.d	-0.99477	-1.74227	n.d
P68510	P68510	14-3-3 protein eta	Ywhah	1	16	10	50	-0.36915	0.95776	0.39822	0.21114	-0.96869	-0.79528	0.65076	1.55899	0.4936	0.82176	1.35685	-0.30766
Q9CQ02	Q9CQ02	COMM domain-containing protein 4	Commd4	1	3	3	19.6	-0.36913	1.04838	0.63204	-0.45542	-0.53644	0.16826	0.47333	2.16182	1.10139	1.03204	0.13422	1.22202
J3QJW3;Q80TJ1;K4DI76	J3QJW3	Calcium-dependent secretion activator 1	Cadps	3	9	8	6.8	-0.36896	-0.27044	-0.56466	-0.04363	-1.28856	-0.49476	0.8624	-2.15038	-0.69912	-3.26387	1.06664	-1.10134
P46935	P46935	E3 ubiquitin-protein ligase NEDD4	Nedd4	1	39	35	36.3	-0.36846	1.00449	0.51572	-0.53441	-0.66907	-0.08548	0.852	1.08894	1.10246	0.63392	0.45397	0.76166
P58465;G3UXN0	P58465	CTD small phosphatase-like protein	Ctdspl	2	2	1	8.3	-0.36846	0.18527	-0.076	-0.61639	0.14978	n.d	0.18527	-0.07781	n.d	0.324	-1.0261	n.d
A2ATU0	A2ATU0	Probable 2-oxoglutarate dehydrogenase E1 component DHKTD1, mitochondrial	Dhtkd1	1	11	10	12.9	-0.36714	0.01934	-0.17242	-0.71489	-0.26503	-0.28576	0.67696	-1.55904	0.20606	-1.7158	0.1377	-0.07952
Q8VCM7	Q8VCM7	Fibrinogen gamma chain	Fgg	1	12	12	27.8	-0.36701	-0.04951	-0.38418	-0.58068	0.16582	-0.58009	-0.04632	-0.00827	-0.15384	0.47017	-0.44782	-0.6736
P70671	P70671	Interferon regulatory factor 3	Irf3	1	7	7	15.3	-0.36652	-1.81923	-1.3971	-0.11574	-0.74159	-0.17702	-1.30377	-0.4168	-2.62415	-0.9971	-0.85844	-2.04812
Q8VHI3	Q8VHI3	GDP-fucose protein O-fucosyltransferase 2	Pofut2	1	5	5	7.7	-0.36563	0.928	-0.46691	-0.36563	n.d	-0.22893	-0.76149	n.d	0.83057	n.d	-1.30814	0.31057
Q6P9N1;D3Z481;Q3TTP7	Q6P9N1	Hyccin	Fam126a	3	2	2	5.2	-0.36554	-0.68126	-1.43754	1.74812	0.04572	-0.73697	-3.22075	-2.70397	0.22237	-3.13301	-2.5075	-0.42643
Q9EQC5	Q9EQC5	N-terminal kinase-like protein	Scyl1	1	12	12	14	-0.36504	0.06802	-0.12043	-0.87144	-0.47985	0.23475	-2.24758	0.81311	0.38814	0.80455	-2.67623	1.54553
Q9D906	Q9D906	Ubiquitin-like modifier-activating enzyme ATG7	Atg7	1	15	15	22.5	-0.36496	0.33421	-0.11478	-0.02622	-1.0194	-0.05628	0.21408	0.72587	-0.0106	0.14793	0.45085	-0.20844
Q91W96	Q91W96	Anaphase-promoting complex subunit 4	Anapc4	1	7	7	7.7	-0.36464	-0.07845	-0.52256	0.01593	-0.64975	-0.58788	0.877	-1.44172	0.12592	-1.77983	1.1661	-0.6039
Q8BH65	Q8BH65	Protein FAM116A	Fam116a	1	12	12	20.3	-0.36455	-0.28062	-0.95183	-0.36455	-0.77962	0.34221	-0.28062	0.66854	-1.52675	-0.55183	-0.01523	-1.27541
B1AVH7	B1AVH7	TBC1 domain family member 2A	Tbc1d2	1	30	30	26.2	-0.36451	0.41979	-0.29219	-0.32231	-0.77712	0.01035	0.07685	0.62461	0.14626	-0.21812	-0.32346	-0.22374
Q3B7Z2;Q5QNQ6;Q5QNQ4;Q8K0C7	Q3B7Z2	Oxysterol-binding protein 1	Osbp	4	26	26	28.9	-0.36412	0.39617	0.23803	-0.10745	-0.85682	0.15653	0.1065	0.50975	0.55386	-0.10463	0.82416	0.37749
J3QNU6;Q8BWG8;E0CY53;E0CYB1	J3QNU6	Beta-arrestin-1	Arrb1	4	12	6	29.6	-0.36383	0.37759	0.01959	-0.1168	-1.27279	-0.24621	-0.24782	1.45043	0.08754	0.74429	0.16472	-0.03604
Q8VDP3;E9PUI4	Q8VDP3	Protein-methionine sulfoxide oxidase MICAL1	Mical1	2	40	40	35.8	-0.36375	0.38333	-0.27834	-0.26192	-0.94267	0.12539	-0.22027	0.8523	0.4984	-0.0908	-0.30873	0.56816
Q62077;A2A4A6;G3UXP4	Q62077	1-phosphatidylinositol 4,5-bisphosphate phosphodiesterase gamma-1	Plcg1	3	24	24	16.8	-0.36284	-0.33916	-0.88177	0.1644	-1.03818	-0.37105	-0.63411	0.21979	-0.6561	-0.9541	-0.1818	-1.46811
O70274	O70274	Protein tyrosine phosphatase type IVA 2	Ptp4a2	1	6	3	26.9	-0.36258	-1.42874	-0.41742	-0.36258	-0.78371	0.84543	1.61172	0.33355	-1.89922	-0.01742	0.61348	-1.05472
Q8C166;B7ZCP4;A3KGK7;E9Q806;B7ZCP5;F6R587;B7ZCP6;B7ZCP7;B7ZCP8	Q8C166	Copine-1	Cpne1	9	17	16	25.9	-0.36208	0.1055	-0.07475	0.28913	-0.91702	-0.22347	-0.29982	0.86218	0.06326	-0.19906	0.16015	0.30469
A2AUK8;A2AUK7;A2AUK6	A2AUK8		Epb4.1l1	3	31	1	31.7	-0.36207	-0.81994	-1.2	0.0352	-0.8181	-0.17296	-1.17455	-0.65438	-0.91447	-1.20507	-0.99051	-1.14795
P42128;Q3UCQ1;O70628;D3YTQ4;D6RH57;D6RGP8;D6REE8;D6RFN9	P42128	Forkhead box protein K1	Foxk1	8	9	9	13.6	-0.36108	-0.06894	-0.96992	-0.69783	-0.43187	0.11942	-0.25859	0.29594	-0.36311	-0.79798	-1.2165	-0.57129
Q9QYC0;F8WGR0;F8WHZ9;E9Q1K3;F6RDR0;D3Z0T1;F6V4G5;Q9QYB8	Q9QYC0	Alpha-adducin	Add1	8	20	19	32.1	-0.36086	-0.18087	-0.54859	-0.16639	-0.68334	0.2676	0.03291	-0.05554	-0.98046	-0.67686	0.2052	-0.62854
O35425	O35425	Bcl-2-related ovarian killer protein	Bok	1	2	2	8	-0.36027	0.80241	0.50916	-2.22641	n.d	0.09586	1.0722	n.d	0.30651	n.d	-0.75792	0.45424
Q9CYT6;D3YTR7	Q9CYT6	Adenylyl cyclase-associated protein 2;Adenylyl cyclase-associated protein	Cap2	2	14	13	34.2	-0.36005	0.02595	-0.44093	-0.2915	-0.97625	-0.38005	0.02595	0.68367	-0.52461	-0.19479	0.03281	-0.17029
Q3UR70	Q3UR70	Transforming growth factor-beta receptor-associated protein 1	Tgfbrap1	1	9	9	10.6	-0.35992	-0.45317	-0.97905	0.1133	-0.33115	-0.54248	2.64569	-0.38745	-1.09584	-1.06727	2.54436	-1.49627
O09159	O09159	Lysosomal alpha-mannosidase	Man2b1	1	4	4	4.3	-0.35956	-1.58178	-2.25107	-0.36971	-0.85134	n.d	-2.39054	-1.28782	n.d	-1.65721	-2.33439	n.d
Q9WVP1	Q9WVP1	AP-1 complex subunit mu-2	Ap1m2	1	23	20	50.6	-0.35956	0.35218	-0.18122	-0.03565	-0.79884	-0.23757	0.34962	0.88783	-0.08652	0.20526	0.20069	-0.4965
Q9CRT8	Q9CRT8	Exportin-T	Xpot	1	8	8	5.2	-0.35931	0.42536	0.69429	1.48264	-0.64575	-0.55457	-0.09748	0.14154	0.90784	0.17284	1.32544	0.40037
Q5U430;F6QC57;F6RDS0;A2AV05	Q5U430	E3 ubiquitin-protein ligase UBR3	Ubr3	4	17	17	8.1	-0.3581	0.08865	-0.0891	-0.22749	-0.83939	-0.53063	0.21614	-0.10267	-0.10751	0.24747	0.08086	-0.05608
A2ACM0;Q8K4Q0;E9PXZ5;F7CN67;F7B6I3;F6U5L3	A2ACM0	Regulatory-associated protein of mTOR	Rptor	6	13	13	9.5	-0.35773	-0.20977	-0.58364	-0.12567	-0.58803	-0.30877	-0.37251	-0.3464	-0.21445	-0.77143	-0.30009	-0.60481
P07742	P07742	Ribonucleoside-diphosphate reductase large subunit	Rrm1	1	21	21	25	-0.3571	0.28398	0.05484	-0.30691	-0.71838	0.21971	0.62432	0.78475	-0.14402	0.22176	0.37884	0.13436
P59999;E9PWA7	P59999	Actin-related protein 2/3 complex subunit 4	Arpc4	2	8	8	36.9	-0.35672	1.4371	1.0979	0.27107	-1.26955	-0.38656	0.87864	1.67497	1.76675	0.85448	1.79435	1.15265
E9QKT1;O08759	E9QKT1	Ubiquitin-protein ligase E3A	Ube3a	2	18	18	19.4	-0.35625	0.48603	0.22385	-0.06008	-0.37327	-0.48528	0.81439	0.03106	0.28603	-0.12816	0.5709	-0.14257
P62814;Q91YH6	P62814	V-type proton ATPase subunit B, brain isoform	Atp6v1b2	2	13	13	22.7	-0.35494	0.13959	-0.65413	0.11423	-0.67565	0.26063	0.28733	0.3621	-0.73288	-0.35099	0.17626	-0.80316
Q8C1A5	Q8C1A5	Thimet oligopeptidase	Thop1	1	12	11	17.8	-0.35485	0.1492	-1.01807	0.14548	-1.45546	-0.36814	-0.8768	0.37649	0.09047	-1.27985	-0.49208	-0.32947
P36916	P36916	Guanine nucleotide-binding protein-like 1	Gnl1	1	13	13	14.3	-0.35448	-0.02266	-0.74582	-0.09176	-0.67955	0.2725	0.43766	-1.04203	-0.22266	-1.37787	-0.50114	-0.25269
J3QN31;P28650	J3QN31	Adenylosuccinate synthetase isozyme 1	Adssl1	2	7	5	16.7	-0.35446	0.66188	0.05471	-0.43158	-0.67507	-0.1871	0.24848	0.45621	1.97267	0.14673	-0.33707	1.25306
F8WIV2;Q60854;K7E6F1;E9Q0P9;E9Q108;E9Q6X2;E9Q3Y1;E9PYY0;E9Q4R2;E9PZQ9;Q3UWK8	F8WIV2	Serpin B6	Serpinb6a;Serpinb6	11	18	16	39.1	-0.35395	0.85329	0.93297	0.14143	-0.85366	-0.31509	0.42975	1.50464	0.39456	1.16769	1.01984	1.10034
Q9CQ65	Q9CQ65	S-methyl-5-thioadenosine phosphorylase	Mtap	1	5	5	18.4	-0.35386	-0.5452	-0.71478	0.07697	-1.82547	-0.40003	-0.73544	-0.59513	-0.65231	-0.5995	-0.43626	-0.82333
Q921L5;H3BJK5;REV__Q6PDS3	Q921L5	Conserved oligomeric Golgi complex subunit 2	Cog2	3	17	17	24.2	-0.3536	-0.15016	-0.82038	-0.29016	-0.54364	-0.28657	0.03597	0.17011	-0.97583	-0.43319	-0.61905	-1.03644
D3YUP1;Q9WVG6;D6RFA7	D3YUP1	Histone-arginine methyltransferase CARM1	Carm1	3	7	7	11.7	-0.35271	0.71273	0.28965	-0.01128	-1.06755	-0.3082	0.29789	1.82237	-0.19361	1.14452	0.48965	-0.51857
Q7M6Y3;E9QLK9;Q61548;E9QQ05;E9Q9A3;Q3TWS4;Q8BQA2	Q7M6Y3	Phosphatidylinositol-binding clathrin assembly protein	Picalm	7	20	20	29.8	-0.35227	0.24047	0.29702	-0.22943	-0.87739	0.31057	0.68072	0.31414	-0.42679	0.23302	0.53127	0.77425
Q9D711;A2AIH8	Q9D711	Pirin	Pir	2	5	5	20	-0.35223	-0.28781	-0.84555	0.38383	-1.05646	0.11517	-1.91276	0.11151	-0.48781	-0.2571	-1.10434	-1.04555
Q3UW64;Q91WG8;G3UX23;G3UYD5;G3UZ98;F6WD11;G3UWV5;F6SHH4;F7BWW0;G3UX49	Q3UW64	Bifunctional UDP-N-acetylglucosamine 2-epimerase/N-acetylmannosamine kinase;UDP-N-acetylglucosamine 2-epimerase;N-acetylmannosamine kinase	Gne	10	13	13	17.5	-0.35157	-0.68066	-1.28638	-0.37602	-0.73219	-0.15059	-0.65462	-0.96092	-0.83645	-1.3813	-1.15207	-0.81302
Q8R1F1;A2ARS6	Q8R1F1	Niban-like protein 1	Fam129b	2	29	29	39	-0.3512	0.51818	0.44298	-0.43216	-0.67643	0.4546	0.92991	0.4211	-0.10152	-0.0382	0.89689	0.79488
Q9EQQ9	Q9EQQ9	Bifunctional protein NCOAT;Protein O-GlcNAcase;Histone acetyltransferase	Mgea5	1	14	14	14.2	-0.35093	0.81364	0.74355	0.08461	-0.64844	-0.31757	0.38621	0.69177	1.07967	0.24047	1.10755	0.84598
Q9JKX6;A2ATT5	Q9JKX6	ADP-sugar pyrophosphatase	Nudt5	2	6	6	31.2	-0.34995	-0.67594	-1.11118	0.44095	-0.79438	-0.57098	-2.19197	0.39585	-0.87594	-0.0411	-1.01096	-1.31118
Q9ESZ8;Q3UHU8;G3UYD0;G3UYJ6;G3UX27;G3UWV2;G3UZU4;G3UYD7;Q99NI3	Q9ESZ8	General transcription factor II-I	Gtf2i	9	32	32	34.4	-0.34968	-0.28368	-0.75714	-0.13407	-0.22489	-0.53554	-0.70861	0.52985	-0.25328	0.70116	-0.89419	-0.94582
E9QAU4;A2AQ25;D3Z781;Q8BHR1	E9QAU4	Sickle tail protein	Etl4;Skt	4	10	10	3.7	-0.34922	-0.82694	-1.45787	-0.02695	n.d	-0.74507	-0.82694	n.d	-1.07657	n.d	0.83439	-1.70954
P61967;D3YXN0;D3Z0D6;D3Z268;Q9DB50;B1B0F6	P61967	AP-1 complex subunit sigma-1A	Ap1s1	6	5	4	29.7	-0.3492	0.38309	0.50195	-0.2135	-0.36945	-0.08881	0.76125	0.48309	-0.41778	-0.07352	0.81316	-0.5924
Q8VCT3;E9PYF1	Q8VCT3	Aminopeptidase B	Rnpep	2	14	14	23.5	-0.34916	0.58923	0.53769	-0.42816	-0.78418	-0.27956	0.96218	0.0101	0.7398	0.45604	0.16646	0.78625
Q8BP00	Q8BP00	IQ calmodulin-binding motif-containing protein 1	Iqcb1	1	4	4	6.7	-0.34909	-1.27399	-1.93757	n.d	-0.48792	-0.32796	n.d	-2.64532	-1.10146	-3.14139	n.d	-1.79032
O88327;B1AZA7	O88327	Alpha-catulin	Ctnnal1	2	8	8	9	-0.34845	-0.3841	0.06634	-0.37041	-0.43915	0.50294	-0.3841	0.7862	-2.22764	0.79149	0.26634	-0.30624
Q9WUB3;E9PUM3	Q9WUB3	Glycogen phosphorylase, muscle form;Phosphorylase	Pygm	2	30	20	34.8	-0.34843	-0.33147	-0.73753	-0.19057	-1.46287	0.11036	-0.33147	0.87376	-1.372	-0.26664	0.58087	-1.51829
B2RUP2;A2A855;A2A858	B2RUP2	Protein unc-13 homolog D	Unc13d	3	15	15	11.3	-0.34786	0.24069	-0.31341	-0.29311	-0.28664	-0.54696	-0.19144	0.37923	0.12276	0.15843	-0.59761	-0.59083
Q99L20;G3UYJ7;G3UX05;G3UYL6;G3UX71	Q99L20		Gstt3;Gm20441	5	14	13	45.2	-0.34707	0.43691	0.19072	-0.31113	-1.27981	0.35355	0.73297	0.54358	-0.40253	0.14126	1.12938	0.20041
P24549;G3UWP3	P24549	Retinal dehydrogenase 1	Aldh1a1	2	23	13	47.5	-0.347	0.27119	-0.07726	-0.33574	-0.82585	0.10688	0.05369	0.57066	0.07119	-0.02947	0.09376	0.61906
Q8BTU1	Q8BTU1	UPF0468 protein C16orf80 homolog	Gtl3	1	5	5	18.1	-0.34683	0.12325	-0.37056	0.00014	-0.47808	-0.34795	0.73421	0.21028	-0.06383	-0.68137	1.12704	-0.44685
P42669	P42669	Transcriptional activator protein Pur-alpha	Pura	1	11	9	33	-0.34648	0.62774	0.57711	0.20214	-0.64106	-0.04627	0.63762	0.89708	-0.38144	0.56815	0.77711	-0.35358
Q59J78	Q59J78	Mimitin, mitochondrial	Ndufaf2	1	5	5	36.9	-0.34635	0.80418	0.34947	-0.26819	n.d	-0.47041	0.9475	n.d	0.58532	n.d	0.40626	0.18342
Q8R016;E9PY26	Q8R016	Bleomycin hydrolase	Blmh	2	3	3	7	-0.3463	-0.31552	-0.39207	-0.3463	-0.40545	0.05658	-3.18233	0.95015	-0.36776	0.63087	-3.1529	-0.12935
Q99P31	Q99P31	Hsp70-binding protein 1	Hspbp1	1	4	4	12.3	-0.346	0.91896	0.34715	-0.27785	-0.62752	-0.08293	1.11081	0.13125	1.11929	-0.26255	0.82636	0.96034
Q08093;D3Z7R6	Q08093	Calponin-2	Cnn2	2	7	5	23.3	-0.34588	-1.99138	-1.96763	-0.10805	-0.67939	-0.31644	-0.67073	0.21458	-3.7836	-0.94118	-0.83831	-4.02122
Q3TNH5;E9QMA2	Q3TNH5	Protein FAM172A	Fam172a	2	2	2	5.8	-0.34478	-0.17278	-0.51106	0.5433	n.d	-0.79156	-0.03798	n.d	-0.74209	n.d	0.86112	-1.45149
Q9JIA6;Q9R0N0	Q9JIA6	Galactokinase	Galk1	2	11	11	22.4	-0.34353	-0.03914	-0.5347	-0.31323	-0.83408	-0.24876	0.20026	-0.19011	-0.20276	-0.96301	0.48393	0.43766
E0CYV0;E9PWE0;F7D432;P23506;F6V9F1;F6TXE3	E0CYV0	Protein-L-isoaspartate O-methyltransferase;Protein-L-isoaspartate(D-aspartate) O-methyltransferase	Pcmt1	6	13	13	50	-0.34344	0.00783	-0.09097	-0.3596	-0.7745	-0.08157	0.46753	-0.32255	0.27604	-0.72057	0.62728	0.64198
Q91VU7;F7AC41;F7CG42;F6XMS4	Q91VU7		Pus7	4	10	10	16.1	-0.34344	-0.08677	-1.26237	-0.06284	-1.45755	-0.15965	-0.3291	0.33232	-0.23463	-1.38922	-0.51787	-0.7124
Q60715;E9Q7B0	Q60715	Prolyl 4-hydroxylase subunit alpha-1	P4ha1	2	4	4	8.4	-0.3434	0.08534	-0.50125	0.49211	-0.91768	-0.79458	-0.76683	-0.2386	1.43402	-2.23491	0.13073	0.58287
P52430;H3BK03;H3BLB8	P52430	Serum paraoxonase/arylesterase 1	Pon1	3	4	4	12.4	-0.34291	0.98679	0.32135	-1.44513	0.05269	-0.36671	1.03079	1.64235	0.4819	1.91374	-0.14266	0.12532
O88848;D3Z067	O88848	ADP-ribosylation factor-like protein 6	Arl6	2	3	3	24.2	-0.34265	-0.70063	-1.21859	0.1635	-0.51472	n.d	-1.90362	0.12126	n.d	-0.48861	-1.50875	n.d
P28028	P28028	Serine/threonine-protein kinase B-raf	Braf	1	13	1	20.6	-0.34231	-0.33511	-0.68712	-0.34231	-0.50602	-0.02816	-0.71426	-0.13342	-0.70811	-0.37906	-0.56416	-0.79072
Q9Z1A1;F6QJV5;B8JJG6;B8JJG8;B8JJG7;B8JJG3;B8JJG9	Q9Z1A1		Tfg	7	6	6	18.4	-0.34201	-0.68944	-1.13291	0.15976	-1.12926	-0.07584	0.28166	-0.58944	-1.08873	-1.63658	0.79373	-0.87493
Q9R1C7;A2AQW6;E9QP07;Q80W14;D3Z4N6;E9QMI6	Q9R1C7	Pre-mRNA-processing factor 40 homolog A	Prpf40a	6	8	8	9.1	-0.34051	0.60999	0.37667	-0.03795	0.45228	-0.54221	-1.0049	-1.98969	1.12875	-1.16652	-0.67415	0.71906
Q80YX1;Q80YX0	Q80YX1	Tenascin	Tnc	2	8	8	2.2	-0.34029	0.56791	-0.84476	-0.19975	-0.42651	-2.55928	-0.74909	0.66791	1.083	-0.02474	-0.64476	-1.57524
O08529	O08529	Calpain-2 catalytic subunit	Capn2	1	28	27	38.9	-0.33964	0.54006	0.21679	-0.14901	-0.80796	-0.15266	0.20926	0.81823	0.36235	0.32439	0.2722	0.29742
Q80UW8	Q80UW8	DNA-directed RNA polymerases I, II, and III subunit RPABC1	Polr2e	1	3	3	17.1	-0.33903	-0.35883	-0.89245	0.41208	-0.41783	0.07094	-0.2508	-0.34093	-0.52469	-0.48954	-0.34859	-1.10581
E9QN99;Q8VCR7	E9QN99	Abhydrolase domain-containing protein 14B	Abhd14b	2	3	3	19	-0.33878	-0.11396	-0.24565	-0.22641	-1.40599	-0.75105	0.53461	0.04346	-0.45065	-1.36405	0.50065	-1.03924
Q3UZG4;P31230	Q3UZG4	Aminoacyl tRNA synthase complex-interacting multifunctional protein 1;Endothelial monocyte-activating polypeptide 2	Aimp1	2	4	4	9.1	-0.33869	0.79386	0.40644	n.d	-0.64084	n.d	-0.38238	-0.03684	n.d	-0.5698	n.d	n.d
Q3U2G2;Q61316	Q3U2G2	Heat shock 70 kDa protein 4	Hspa4	2	29	27	33	-0.33845	-0.23927	-0.6566	-0.28578	-0.94544	0.09045	0.2716	0.26905	-0.91973	-0.91071	-0.07248	-0.64076
Q61239	Q61239	Protein farnesyltransferase/geranylgeranyltransferase type-1 subunit alpha	Fnta	1	9	9	27.3	-0.33794	0.07131	-0.42676	-0.0386	-1.07494	-0.14067	-0.50954	0.45587	-0.12869	-0.24477	-0.16497	-0.50338
Q8BFV2;E9Q1H5	Q8BFV2	PCI domain-containing protein 2	Pcid2	2	6	6	13.8	-0.33792	-0.39611	-1.03354	-0.88729	n.d	-0.04403	-0.12803	n.d	-0.84605	n.d	-0.86394	-0.83968
Q9Z1N5;G3UXI6	Q9Z1N5	Spliceosome RNA helicase Ddx39b	Ddx39b	2	23	13	39	-0.33745	0.33551	0.01996	-0.10181	-0.73759	-0.2491	0.55847	0.57482	0.03835	0.10034	0.65581	-0.18004
Q5SUD5;Q5SUC9	Q5SUD5	Protein SCO1 homolog, mitochondrial	Sco1	2	5	5	12.8	-0.33732	-0.21108	-0.74709	-0.74872	-0.08778	-0.26786	-2.44797	-0.03085	0.59226	-0.0512	-3.03593	-0.07168
Q9JK42	Q9JK42	[Pyruvate dehydrogenase [lipoamide]] kinase isozyme 2, mitochondrial	Pdk2	1	7	7	22.4	-0.33716	-0.57595	-1.60746	-0.14751	-1.1512	0.13737	-0.57595	-0.16726	-1.72052	-1.37943	-0.52647	-1.75827
Q5SWU9;E9Q4Z2;D3Z0B3	Q5SWU9	Acetyl-CoA carboxylase 1;Biotin carboxylase	Acaca	3	80	80	32.8	-0.33714	0.27145	-0.11948	-0.14102	-0.80231	-0.27895	-0.02387	0.79592	0.15567	0.24215	-0.06726	-0.14064
P10630;Q8BTU6;E9Q561	P10630	Eukaryotic initiation factor 4A-II	Eif4a2	3	29	10	47.2	-0.33421	0.77915	0.11383	-0.06895	-1.01756	-0.25977	0.65846	1.14007	-0.83392	0.55152	0.41646	-0.87103
P53811	P53811	Phosphatidylinositol transfer protein beta isoform	Pitpnb	1	24	22	64.2	-0.33384	0.01319	-0.36303	-0.2985	-0.65306	0.11277	-0.16332	0.64145	-0.71779	0.22389	-0.51705	-0.16679
F6RWQ6;F6X7B3	F6RWQ6		Ankfn1	2	11	11	11.4	-0.33379	-0.21152	-0.55153	-0.33379	-0.88334	0.89639	-0.21152	0.2376	-0.77314	-0.98133	-0.40183	-0.20151
Q9DCM2	Q9DCM2	Glutathione S-transferase kappa 1	Gstk1	1	13	13	56.6	-0.33286	0.32256	0.21202	-0.36829	-0.67916	0.61306	0.74002	0.47705	-0.81966	0.54147	0.94366	-0.21864
Q8CHQ0	Q8CHQ0	F-box only protein 4	Fbxo4	1	4	4	13.2	-0.3321	1.24742	0.37439	-0.26129	-0.96674	-0.03177	0.99865	1.54118	1.03069	0.71637	1.04715	0.23241
Q9DCH4	Q9DCH4	Eukaryotic translation initiation factor 3 subunit F	Eif3f	1	9	9	26	-0.33174	-0.19683	-0.58242	-0.38385	-0.7004	-0.02635	-0.55956	0.9653	-0.87423	0.44616	-0.83174	-0.19192
Q9Z1W9	Q9Z1W9	STE20/SPS1-related proline-alanine-rich protein kinase	Stk39	1	10	8	14.2	-0.33134	-0.33979	-0.42921	-0.4131	-0.35332	-0.12031	-0.33979	-0.53548	-0.36438	-0.12139	-0.22921	-0.19411
Q8BT60;Q0VE82;Q8BLR2;Q9D6C8	Q8BT60	Copine-3	Cpne3	4	16	14	22.7	-0.33041	0.62138	0.04422	0.32204	-0.9703	0.06846	0.62138	0.45307	0.94452	-0.27724	1.15504	0.92014
O55029	O55029	Coatomer subunit beta	Copb2	1	38	38	42.3	-0.33037	0.21992	-0.3995	-0.22646	-1.11519	-0.17205	0.47911	0.62801	-0.78477	-0.61084	0.24866	-0.44075
Q8R3I3	Q8R3I3	Conserved oligomeric Golgi complex subunit 6	Cog6	1	12	12	14.8	-0.33017	-0.05517	-0.32233	0.10353	-0.56764	-0.32041	-0.47273	-0.39522	0.70098	-0.80896	-0.42285	0.859
Q8K2Q0	Q8K2Q0	COMM domain-containing protein 9	Commd9	1	3	3	15.7	-0.33005	0.58425	0.06057	-0.2716	-0.77643	-0.33005	1.70902	-0.99795	0.53655	-1.96453	1.54325	-0.13943
Q02013	Q02013	Aquaporin-1	Aqp1	1	2	2	6.3	-0.32952	-1.0831	-1.02738	n.d	0.84647	-0.83851	n.d	-1.60079	-0.21515	-1.0365	n.d	-1.16955
Q9R0P5	Q9R0P5	Destrin	Dstn	1	14	12	67.9	-0.3293	-0.19431	-0.67023	-0.03212	-1.16223	-0.3162	-0.44392	0.72969	-1.07749	-0.23538	-0.73037	-0.87383
D3Z780;Q61749;F7CPG6	D3Z780	Translation initiation factor eIF-2B subunit delta	Eif2b4	3	14	14	28.1	-0.32923	-0.58571	-1.66763	-0.0501	-0.74333	-0.25527	-0.64438	-0.49754	-0.77389	-1.43547	-1.35085	-0.65696
D3YUL8;E9Q9A0;D3Z230;D3YUD3;Q9EPW0;D3YTM1;E9QAD0;F6R4N2	D3YUL8	Type I inositol 3,4-bisphosphate 4-phosphatase	Inpp4a	8	10	10	12.1	-0.32872	0.59489	-0.08157	-0.01609	-0.6688	0.10943	-1.20066	0.7029	0.39489	0.31843	-1.64986	0.47413
P70265;Q6GTL7;B2Z892;B2Z893	P70265	6-phosphofructo-2-kinase/fructose-2,6-bisphosphatase 2;6-phosphofructo-2-kinase;Fructose-2,6-bisphosphatase	Pfkfb2	4	13	13	19.5	-0.32834	0.11446	-0.27097	0.15095	-1.03457	0.1573	1.05972	0.38083	-0.7049	-0.14887	0.88499	-0.5488
Q5XJY5	Q5XJY5	Coatomer subunit delta	Arcn1	1	28	28	42.9	-0.32726	0.67133	0.20185	-0.30797	-0.88643	-0.04198	0.7812	0.16364	0.3995	-0.25958	0.939	0.41164
P10833	P10833	Ras-related protein R-Ras	Rras	1	12	9	55.5	-0.32664	0.04025	-0.03824	-0.47315	-0.41143	-0.17038	-0.99336	-0.23052	0.26056	-0.50757	0.78496	-0.13937
E9QAQ5;Q9WV60	E9QAQ5	Glycogen synthase kinase-3 beta	Gsk3b	2	13	5	22.9	-0.32621	0.26111	-0.06578	-0.32621	-0.73471	0.69243	-0.23195	-0.39699	0.63545	-0.75218	-0.30178	0.97621
Q924B0;O55023;Q80ZJ2;D3Z703	Q924B0	Inositol monophosphatase 1	Impa1	4	16	16	49.1	-0.32615	0.28826	-0.06184	0.63069	-1.46184	-0.31369	0.32206	0.42281	-0.7984	-0.5442	0.74571	-0.15025
O88935	O88935	Synapsin-1	Syn1	1	10	8	17	-0.32568	0.44989	0.39469	-0.13229	-0.91504	0.46258	0.87272	0.15417	0.00909	-0.6523	0.81361	0.10792
Q9CPT3	Q9CPT3	N-acylneuraminate-9-phosphatase	Nanp	1	4	4	20.2	-0.32558	0.63891	-0.0061	-0.12108	-0.98145	-0.31287	1.19673	0.46262	0.32242	-0.67978	1.38084	-0.09339
Q9DBJ1;O70250	Q9DBJ1	Phosphoglycerate mutase 1	Pgam1	2	12	12	48.4	-0.32554	0.09308	-0.50909	0.35445	-1.462	-0.30966	0.15631	0.61682	-0.98403	-0.54553	0.32095	-1.18513
Q61990	Q61990	Poly(rC)-binding protein 2	Pcbp2	1	13	5	40.3	-0.32462	0.48037	0.67731	-0.33956	-0.47819	0.71484	1.28589	0.68814	-0.61282	0.64541	1.08056	0.59874
P28661;Q5ND13;Q5ND09;Q5ND18	P28661	Septin-4	Sept4	4	7	6	12.1	-0.32444	0.06315	-0.7454	0.00202	-0.79463	-0.32325	-0.90651	0.09963	-0.00669	-1.17353	-0.646	-0.19987
G5E8N7;Q9JLV6;E9Q9A5	G5E8N7	Bifunctional polynucleotide phosphatase/kinase;Polynucleotide 3-phosphatase;Polynucleotide 5-hydroxyl-kinase	Pnkp	3	10	10	12.1	-0.32435	0.76395	0.60372	-0.08513	-0.48427	0.26879	0.24567	0.86395	1.15873	0.66483	0.36843	1.39979
Q6ZPJ3	Q6ZPJ3	Ubiquitin-conjugating enzyme E2 O	Ube2o	1	18	18	13	-0.32427	0.43793	0.01481	-0.4504	-0.56499	0.35772	0.66489	0.58612	0.00964	-0.20947	0.37823	0.39069
P17427;E9PWD0	P17427	AP-2 complex subunit alpha-2	Ap2a2	2	27	18	25.9	-0.32415	0.48966	0.0278	-0.14891	-0.69579	-0.11654	0.61766	0.35333	0.8159	-0.0792	1.01885	0.13376
Q8CEE7;D3YVJ8	Q8CEE7	Retinol dehydrogenase 13	Rdh13	2	14	14	39.5	-0.32406	-0.43667	-0.73199	-0.06249	0.28119	-0.44581	-1.19712	-0.30948	0.07244	-0.2387	-1.29704	-0.40108
Q6P2B1;F6TDZ2;E9PWA5;E9Q0H8	Q6P2B1	Transportin-3	Tnpo3	4	7	7	7.4	-0.32388	-0.62827	-1.70502	-0.62536	-0.86252	-0.26651	-0.23838	1.52859	-1.31921	0.7757	-1.50588	-1.90502
E9Q6H8	E9Q6H8		Plekha5	1	5	5	2.6	-0.32305	-0.74962	-1.22803	-0.23525	n.d	-0.69273	-0.99812	n.d	-0.94962	n.d	-0.9561	-1.7911
P07310	P07310	Creatine kinase M-type	Ckm	1	11	10	29.1	-0.32245	-0.70728	-1.05844	-0.63256	-0.38928	0.02942	-1.02074	-1.02358	-0.42012	-1.22663	-1.67321	-0.32235
Q62417;E9QNA7;D3Z5J3;E9PYX6;E9Q6A3	Q62417	Sorbin and SH3 domain-containing protein 1	Sorbs1	5	5	5	5	-0.32234	-0.14134	-0.52337	0.42707	-1.04368	-0.22808	-0.68671	-0.19119	0.78282	-1.38586	-0.38026	0.26648
K3W4S6;D3Z5N4;Q9R062	K3W4S6	Glycogenin-1	Gyg;Gyg1	3	8	8	17.5	-0.32232	-0.22305	-0.71457	0.03379	-0.87115	-0.32232	-0.94807	0.29127	-0.24166	-1.14896	-0.58966	-0.42988
P70388;Q5SV02;A8Y5I3;E9PUJ2	P70388	DNA repair protein RAD50	Rad50	4	40	40	25.3	-0.32146	-0.04678	-0.30555	0.14012	0.28653	-0.4476	-0.22356	0.09522	0.12537	0.09863	-0.2109	-0.2845
E9Q8I9	E9Q8I9		Fry	1	18	17	5.1	-0.32133	-0.3413	-0.7188	0.16376	-0.5635	-0.38278	-1.69643	-0.24529	0.05439	-0.30851	-0.56501	-0.9188
E9QAS8;P35922;Q6AXB7;E9QNF5;D3Z6U8;E9QAT0;E9QAS9	E9QAS8	Fragile X mental retardation protein 1 homolog	Fmr1	7	8	7	10.3	-0.32085	-0.59887	-0.78132	-0.07798	-0.50689	0.10621	-1.02956	-1.49127	-0.2416	-2.52252	-1.16246	-0.63158
E9PYF4;F6VG99;E9PYI7;F6TFN2	E9PYF4		Lmo7	4	10	10	7.1	-0.32083	-1.2807	-1.7932	0.32654	-0.62187	-0.27413	-2.35827	-1.25037	-1.17942	-1.3748	-1.70679	-2.01158
P70122;F6TN03;D6REV5	P70122	Ribosome maturation protein SBDS	Sbds	3	14	14	38	-0.32031	0.53782	0.27451	-0.30729	-1.17413	-0.11031	0.95147	0.71611	0.26426	0.05032	0.47451	0.23227
P08207	P08207	Protein S100-A10	S100a10	1	3	3	19.6	-0.32004	1.53385	0.89697	-0.32717	-0.37152	-0.26429	0.84991	1.98874	0.97898	1.81101	0.73414	0.18289
E9QL65;Q8CI04	E9QL65	Conserved oligomeric Golgi complex subunit 3	Cog3	2	21	21	21.9	-0.31989	-0.62121	-0.67925	0.08556	-0.52564	-0.22698	-0.51779	-0.58096	-0.53916	-0.89618	0.10595	-0.71419
Q3V1Z5;D3Z2E6	Q3V1Z5		Rps4y2	2	17	3	59.2	-0.31953	0.23435	-0.65413	-0.7203	n.d	0.16182	-0.65601	n.d	0.03435	n.d	-1.25436	-0.7307
Q91WU4;A2ALL4	Q91WU4	Transmembrane and coiled-coil domain-containing protein 4	Tmco4	2	12	12	16.2	-0.31933	-0.54071	-1.37867	-0.6248	-0.70019	0.53665	-0.47387	-0.6244	-1.3101	-1.27907	-1.38468	-0.12559
Q62245	Q62245	Son of sevenless homolog 1	Sos1	1	13	9	9.2	-0.31856	-0.54017	-0.57099	0.08977	-0.68112	0.0072	-0.48226	-0.13542	-1.02616	-0.35385	-0.10625	-0.67762
Q9JM13;D3Z2L2;D3YWB4	Q9JM13	Rab5 GDP/GTP exchange factor	Rabgef1	3	9	9	13.6	-0.3184	-0.14245	-0.72326	-0.27941	-0.52342	-0.21996	0.00038	-0.34554	-0.25693	-0.8651	-0.40803	-0.62028
Q9CPT0;D3YZF2	Q9CPT0	Apoptosis facilitator Bcl-2-like protein 14	Bcl2l14	2	18	18	42.7	-0.31838	-0.65601	-0.97831	-0.16451	-0.79812	-0.21815	-0.86612	-0.35274	-0.85601	-0.90656	-0.713	0.51123
Q9ERD6;A2AR50	Q9ERD6	Ras-specific guanine nucleotide-releasing factor RalGPS2	Ralgps2	2	5	5	10.3	-0.31825	0.52461	-0.52067	-0.33463	n.d	-0.02594	0.08214	n.d	-1.00428	n.d	-0.44939	-1.37299
P12787	P12787	Cytochrome c oxidase subunit 5A, mitochondrial	Cox5a	1	4	4	27.4	-0.31822	-1.29915	-1.97643	n.d	n.d	-0.39015	-1.29915	n.d	-0.05018	n.d	n.d	-0.20245
Q91V64	Q91V64	Isochorismatase domain-containing protein 1	Isoc1	1	9	9	24.6	-0.31822	0.69161	0.60319	-0.10436	-0.82854	-0.18175	0.69161	0.47289	1.20341	0.09422	0.87397	1.06621
Q9JKC8;H7BWY2;D3YXV9;D3YWU3;D6RI63	Q9JKC8	AP-3 complex subunit mu-1	Ap3m1	5	11	9	38.5	-0.3178	0.70658	0.11701	-0.27226	-0.5951	-0.21563	1.13634	0.49221	0.3539	0.01582	0.85483	-0.21008
Q8BUN5;A2CG44;F7BUP2;A2CG45	Q8BUN5	Mothers against decapentaplegic homolog 3	Smad3	4	6	5	12	-0.31734	-0.04801	-0.16494	-0.12781	-0.74884	n.d	-0.14335	0.3177	n.d	-0.43296	0.18078	n.d
A6ZI44;P05064;A6ZI46;Q9CPQ9;D3YWI1;A6ZI47;D3YV98;D3Z510;P05063	A6ZI44	Fructose-bisphosphate aldolase;Fructose-bisphosphate aldolase A	Aldoa;Aldoart1;Aldoart2	9	14	13	41.9	-0.31698	0.14523	0.13959	0.18764	-1.08262	-0.31698	-0.21705	0.63483	0.74088	-0.40023	0.33959	0.17821
Q9CWJ9	Q9CWJ9	Bifunctional purine biosynthesis protein PURH;Phosphoribosylaminoimidazolecarboxamide formyltransferase;IMP cyclohydrolase	Atic	1	29	29	41	-0.31498	0.60004	0.25849	-0.33557	-0.86825	0.04586	0.47857	0.50198	0.66698	-0.49245	0.69955	0.66626
Q9D4H8;E0CYT5;H7BX52	Q9D4H8	Cullin-2	Cul2	3	18	18	23.5	-0.31493	0.19693	-0.38279	0.04152	-0.75604	-0.30008	0.1376	0.34138	0.06169	-0.2111	0.21878	-0.65137
Q9WUA6;G3X905;Q9WVL4;Q9ERE3	Q9WUA6	RAC-gamma serine/threonine-protein kinase	Akt3	4	10	8	18.8	-0.31477	0.40805	0.07804	0.50812	-1.14274	-0.33248	0.64804	0.50805	-0.24005	0.92028	1.07799	-1.60392
Q9WVA4	Q9WVA4	Transgelin-2	Tagln2	1	6	6	31.2	-0.31457	0.23606	-0.22071	0.92691	-0.83143	-0.21287	0.03076	0.35675	0.21659	-0.51312	0.97141	0.21833
Q62348	Q62348	Translin	Tsn	1	9	9	42.1	-0.3141	0.11272	-0.14467	0.01749	-1.18961	-0.27005	-0.27013	0.35649	0.13735	-0.9145	0.10889	-0.03632
Q6PAV2	Q6PAV2	Probable E3 ubiquitin-protein ligase HERC4	Herc4	1	28	28	25.6	-0.31409	0.6508	0.36535	-0.30271	-0.8299	0.16376	0.36618	1.33576	0.21136	0.55783	0.23609	0.67324
Q9QZD9;A2AE03	Q9QZD9	Eukaryotic translation initiation factor 3 subunit I	Eif3i	2	8	8	35.4	-0.31393	0.1584	-0.33392	0.2857	-0.76253	-0.31393	-0.77766	1.43306	-0.00472	0.59364	-0.61772	-0.39489
Q8CJ53	Q8CJ53	Cdc42-interacting protein 4	Trip10	1	9	9	14.6	-0.31373	0.05852	-0.53816	-0.12249	-0.78941	-0.25815	0.84974	0.16009	-0.2999	-0.36043	0.67573	-0.59248
Q9ET01;Q3UEJ6	Q9ET01	Glycogen phosphorylase, liver form;Phosphorylase	Pygl	2	12	5	8.4	-0.3136	0.57791	0.25354	-0.22747	-0.42374	n.d	0.63313	-1.04467	n.d	-1.48847	0.59307	n.d
O54784	O54784	Death-associated protein kinase 3	Dapk3	1	6	6	14.3	-0.31326	0.1133	-0.28024	n.d	-0.60614	-0.2567	n.d	0.63075	-0.30536	-0.40527	n.d	-0.3188
A2A9B9;Q99J07;A8Y5H7	A2A9B9		Sec14l1	3	3	3	3.6	-0.31299	-0.7582	-0.76299	-0.31299	n.d	0.22639	-0.49195	n.d	-0.9582	n.d	-0.61551	-0.61826
Q9JM76;H7BWZ3;D3Z2F8;D3Z2F7	Q9JM76	Actin-related protein 2/3 complex subunit 3	Arpc3	4	5	5	27.5	-0.31249	-0.14494	-0.84532	-0.24624	-1.8347	-0.07928	-0.35369	-0.03353	-0.52398	-0.95993	-0.56843	-0.37023
Q3UFY7	Q3UFY7	Cytosolic 5-nucleotidase III-like protein	Nt5c3l	1	13	13	36.3	-0.31233	0.54347	0.02058	-0.31323	-0.43384	0.83139	0.06442	1.11375	0.25709	0.68852	-0.03121	1.27573
Q8R2R3	Q8R2R3	Alpha- and gamma-adaptin-binding protein p34	Aagab	1	3	3	13.6	-0.31212	0.1955	-0.67985	n.d	-0.64677	0.02418	n.d	0.84834	-0.43505	0.54511	n.d	-1.60053
Q91YR5;H3BLQ8	Q91YR5	Methyltransferase-like protein 13	Mettl13	2	6	6	6.4	-0.31203	0.02799	-0.1244	-0.41823	-0.31183	n.d	-1.72545	-0.085	n.d	-0.17782	-1.6888	n.d
Q76MZ3;G3UWL2	Q76MZ3	Serine/threonine-protein phosphatase 2A 65 kDa regulatory subunit A alpha isoform	Ppp2r1a	2	20	17	32.6	-0.31077	0.14426	-0.20455	0.07902	-0.92415	-0.28666	-0.27872	0.55228	0.01294	0.4022	-0.26995	-0.36825
Q8K1M3;P12367	Q8K1M3	cAMP-dependent protein kinase type II-alpha regulatory subunit	Prkar2a	2	15	12	33.1	-0.31027	0.91513	0.59514	0.3372	-1.13514	-0.33654	1.08564	1.06594	0.59812	0.73735	1.58703	0.26835
Q71B07;F7D0Q0	Q71B07	Protein dpy-19 homolog 3	Dpy19l3	2	2	2	2.4	-0.30966	-1.21731	-1.39279	-0.61017	n.d	-0.20859	-0.79531	n.d	-1.41731	n.d	-0.99237	-1.48195
Q99LJ7;E9Q3B1;F6ZTZ2;F6X7I4;E9Q7J4;E9QA48;E9QAL7;F6QHR6;E9Q3W8;E9PZR2;E9Q5U1;E9PY30;E9Q213	Q99LJ7	RCC1 and BTB domain-containing protein 2	Rcbtb2	13	5	5	10.7	-0.30875	-0.22907	-0.67895	-0.11708	n.d	-0.74229	-0.60507	n.d	-0.0271	n.d	-0.46335	-0.74456
P97770;D3YYB2	P97770	THUMP domain-containing protein 3	Thumpd3	2	7	7	12.9	-0.30872	0.1872	-0.36367	-0.01185	-0.50769	-0.30872	0.1872	0.1032	0.4577	-0.37519	0.43595	-0.56367
P06801	P06801	NADP-dependent malic enzyme	Me1	1	18	18	29.5	-0.30839	-0.23209	-0.39926	-0.54235	-0.37449	0.22429	-0.36796	0.0356	-0.4363	0.02424	-0.95736	-0.30718
Q9QZH6;J3KMM6	Q9QZH6	Evolutionarily conserved signaling intermediate in Toll pathway, mitochondrial	Ecsit	2	7	7	20.5	-0.30773	-2.11357	-3.15489	n.d	-0.19873	-0.30773	n.d	-3.25959	-2.24438	-3.34785	n.d	-3.35489
E9PY46;E9Q682;E9Q925	E9PY46		Ift140	3	8	8	4.8	-0.30748	-0.12865	0.20616	-0.03376	-0.81616	-0.3085	0.07673	-0.02865	-0.29144	0.60616	0.00447	-0.30023
Q8BK64	Q8BK64	Activator of 90 kDa heat shock protein ATPase homolog 1	Ahsa1	1	13	13	51.8	-0.30706	1.06129	0.69111	-0.02242	-0.47053	-0.30618	0.74935	1.25092	0.77166	0.93066	0.88315	1.87149
Q4VA93;P20444;Q3TQ39	Q4VA93	Protein kinase C;Protein kinase C alpha type	Prkca	3	23	17	28	-0.30679	0.07125	-0.20926	0.11916	-0.95694	-0.13847	0.08018	0.20399	-0.13642	-0.09513	1.0537	-0.38315
Q61107;D3YUH5;D3YVW6	Q61107	Guanylate-binding protein 4	Gbp4	3	27	23	34.8	-0.30675	0.19386	-0.21654	-0.07494	-0.44142	-0.30224	-0.10603	0.31219	0.0283	-0.02045	0.30387	-0.45904
Q9R061	Q9R061	Cytosolic Fe-S cluster assembly factor NUBP2	Nubp2	1	5	5	18.5	-0.30595	0.27145	0.13703	-0.49969	-0.09525	-0.24588	0.44533	0.38985	-0.63353	-0.8198	0.21667	1.44876
P70261	P70261	Paladin	Pald	1	6	6	5.5	-0.30586	-1.4746	-1.93137	-0.14347	-1.1223	n.d	-2.12788	-0.08836	n.d	0.69825	-2.05469	n.d
Q02053	Q02053	Ubiquitin-like modifier-activating enzyme 1	Uba1	1	40	31	40.1	-0.30561	0.79765	0.63309	0.18764	-1.03511	-0.31047	0.49897	1.52924	0.47578	1.08213	0.84924	0.3629
P42208;E9Q3V6;D3Z3C0;D3YYB1;F6WYM0;D3Z1S1;F6UKN5;D3YZU7;D3YV76;G3UYQ0	P42208	Septin-2	Sept2	10	17	17	42.9	-0.30486	-0.02931	-0.21173	0.19043	-1.09286	-0.17426	0.55031	0.0127	-0.29607	-0.47726	0.82187	-0.35358
Q99JF5	Q99JF5	Diphosphomevalonate decarboxylase	Mvd	1	4	4	10	-0.30465	-0.53397	-1.09566	0.18574	-0.91643	-0.35912	-0.46076	-0.30481	-1.00417	-0.69017	0.02673	-1.59057
P14069	P14069	Protein S100-A6	S100a6	1	4	4	27	-0.30422	-0.54979	-0.63958	0.05672	-0.39901	-0.58109	-0.49672	-0.15185	-1.00592	-0.63676	-0.3828	-1.48642
P16110;Q8C253	P16110	Galectin-3	Lgals3	2	12	12	36	-0.30385	0.39522	0.13862	0.17057	-0.93782	0.2916	-0.38	0.87008	-0.75577	0.49461	-0.12579	0.55539
Q8C5W3;D3YVP4	Q8C5W3	Tubulin-specific chaperone cofactor E-like protein	Tbcel	2	8	8	22.6	-0.30381	0.15643	-0.33709	-0.2994	-0.81299	0.37907	-0.39059	-1.2634	1.22819	-2.03967	0.14294	1.78764
E0CZ22;G3XA21;D3Z624;E9PYI5;F6UUF6;E0CYC5	E0CZ22		Heatr7a	6	22	22	13.2	-0.30278	-0.05661	-0.78619	-0.49005	-0.01745	-0.3953	-0.35032	-0.45089	-0.00554	-0.46807	-1.1678	-0.48421
Q922R8;Q3TML0	Q922R8	Protein disulfide-isomerase A6	Pdia6	2	17	17	35.5	-0.30276	0.02188	-0.50534	-0.29704	-0.40268	-0.13207	0.16485	0.15351	-0.3336	-0.14593	-0.26292	-0.71806
Q812F8;F7BME0;A8Y5H5	Q812F8	Alpha-1,3-mannosyl-glycoprotein 4-beta-N-acetylglucosaminyltransferase B	Mgat4b	3	4	4	6.6	-0.30232	-0.44195	-0.87243	n.d	n.d	-0.34659	n.d	-0.9427	-0.21788	n.d	n.d	-0.55457
Q9Z1G3	Q9Z1G3	V-type proton ATPase subunit C 1	Atp6v1c1	1	22	22	39.3	-0.30216	0.29498	-0.2665	-0.20274	-0.63227	-0.03314	-0.86795	1.03747	0.51319	0.67425	-0.90104	0.98023
Q9CQ60;Q8CBG6;D3Z4X1;F6X8L5	Q9CQ60	6-phosphogluconolactonase	Pgls	4	6	6	36.2	-0.30212	0.84991	0.24673	0.52045	-1.44458	-0.93305	0.5707	1.46772	1.2724	0.1571	0.81893	0.65012
Q9EPL8	Q9EPL8	Importin-7	Ipo7	1	16	16	12.2	-0.30207	-0.70032	-0.92404	-0.15621	-1.01363	-0.17436	-0.90076	0.09163	-0.92429	-0.49315	-1.4994	-1.09642
P16546	P16546	Spectrin alpha chain, brain	Sptan1	1	142	2	53.8	-0.30123	0.03217	-0.37031	-0.24469	-0.97829	0.06419	-0.01693	0.35027	-0.22055	-0.4546	-0.17031	-0.02917
Q9Z0E6;E9Q2N7	Q9Z0E6	Interferon-induced guanylate-binding protein 2	Gbp2	2	22	17	30.1	-0.30116	1.32128	1.77247	0.38372	-0.58877	-0.32222	1.73587	1.73542	1.09807	2.03275	2.44824	1.52102
Q9QXM1	Q9QXM1	Junction-mediating and -regulatory protein	Jmy	1	17	17	12.7	-0.30073	-0.65987	-0.9419	-0.42113	-0.568	0.35817	0.17245	-0.38279	-0.98977	-1.02225	-0.39025	-0.82372
Q6NZR5;G3UYT1	Q6NZR5		Skiv2l	2	17	17	12.9	-0.30041	-0.04905	-0.26017	0.07066	-0.57493	-0.30041	-0.29203	0.19308	-0.0508	-0.14758	0.1944	-0.32604
Q923T9;F6WHR9	Q923T9	Calcium/calmodulin-dependent protein kinase type II subunit gamma	Camk2g	2	15	8	29.3	-0.29995	0.97642	0.96867	-0.44961	-0.46937	-0.02837	1.18687	0.8847	0.0742	1.04511	1.30001	0.86544
Q8C052	Q8C052	Microtubule-associated protein 1S;MAP1S heavy chain;MAP1S light chain	Map1s	1	12	12	14.8	-0.29947	0.35129	-0.46474	0.34039	-0.88398	0.02687	-1.80494	0.24051	1.14713	-0.14969	-1.18764	1.85677
Q99LG2;E9PV58	Q99LG2	Transportin-2	Tnpo2	2	16	9	17.5	-0.29841	0.00427	-0.16698	-0.20853	-0.57966	n.d	0.00427	1.04639	n.d	0.79794	0.03302	n.d
Q8VI75;Q5U4C5;D6RES6	Q8VI75	Importin-4	Ipo4	3	11	11	10.7	-0.29803	-0.81617	-1.46517	-0.03078	-0.87358	-0.05278	-0.03618	-0.74645	-1.01319	-1.70649	0.301	-1.11135
Q9DB82;P61600;E9PXA4	Q9DB82	N-alpha-acetyltransferase 20	Naa20	3	2	2	14.4	-0.29796	-1.28504	-1.98819	0.08284	n.d	-0.42467	-1.82536	n.d	0.10294	n.d	-2.15733	-0.26677
E9Q9H0;Q811D0;H7BWY4;D3Z3B8;F6UDT8	E9Q9H0	Disks large homolog 1	Dlg1	5	13	13	17.3	-0.29786	-1.31051	-1.88878	-0.39832	-1.39908	0.0273	-1.13802	-1.77312	-1.38194	-2.66817	-1.77122	-1.70495
P30285;E9PZX7;E9Q9E4;D3YWB0;D6RHS5	P30285	Cyclin-dependent kinase 4	Cdk4	5	6	5	19.1	-0.29771	0.11354	-0.11812	-0.08196	-0.35964	-0.51478	0.11354	0.22175	-0.64255	0.21721	0.37557	-1.60274
P97313	P97313	DNA-dependent protein kinase catalytic subunit	Prkdc	1	14	14	3.6	-0.29713	-0.40332	-0.61976	-0.09071	0.24732	-0.51771	-1.46781	-0.39903	-0.17263	0.09654	-0.8642	-0.75181
Q5SVT2;Q99PP9;Q5SVT1	Q5SVT2	Tripartite motif-containing protein 16	Trim16	3	10	10	14.7	-0.2966	0.27498	-0.29003	-0.15729	-0.99479	0.09518	-0.43752	1.31346	0.13232	-0.13843	-0.23302	-0.0328
Q62432;E9Q3M0;E9Q5P9;E9PXA8	Q62432	Mothers against decapentaplegic homolog 2	Smad2	4	9	8	19.1	-0.29647	-0.01014	0.0441	-0.38362	-0.67837	0.36659	-0.30408	0.5421	-0.20705	0.50012	0.02588	-0.03532
Q6NZF1	Q6NZF1	Zinc finger CCCH domain-containing protein 11A	Zc3h11a	1	13	13	18.9	-0.29623	-1.143	-1.06276	n.d	0.81295	-0.3781	n.d	-1.29141	-1.10958	-0.51383	n.d	-1.58567
G3UWS4;H3BKU1;Q3TTF6;Q7TNP2;H3BLQ0;H3BLE7;H3BIV7;H3BJ83;G3UXQ1	G3UWS4	Serine/threonine-protein phosphatase 2A 65 kDa regulatory subunit A beta isoform	Ppp2r1b	9	11	8	15.9	-0.29573	-0.87542	-0.78089	-0.03568	-0.51723	-0.30591	-0.71602	-1.37554	-1.70313	-1.69967	-0.43919	-0.93994
Q93092	Q93092	Transaldolase	Taldo1	1	13	13	28.8	-0.29538	-0.31959	-0.65166	-1.21786	-0.05936	-0.11477	-0.33495	0.26351	-0.65369	0.21643	-1.18387	-0.79906
Q8BFY9;Q3TKD0;J3QMX2	Q8BFY9	Transportin-1	Tnpo1	3	21	14	20.4	-0.29522	0.34018	-0.09768	-0.3087	-0.61812	0.04628	0.24021	0.66184	0.32539	-0.06916	-0.02782	0.2173
Q9CRA5	Q9CRA5	Golgi phosphoprotein 3	Golph3	1	7	7	23.8	-0.2944	0.25964	0.04641	-0.41173	-0.53109	0.02176	0.19928	1.16676	-1.25883	0.57278	0.41153	-0.59959
P70698	P70698	CTP synthase 1	Ctps	1	16	13	28.6	-0.29324	0.33237	-0.18443	0.32815	-0.99732	0.52406	0.32597	0.63591	-0.38636	-0.57115	0.14809	0.56381
Q8VC30	Q8VC30	Bifunctional ATP-dependent dihydroxyacetone kinase/FAD-AMP lyase (cyclizing);ATP-dependent dihydroxyacetone kinase;FAD-AMP lyase (cyclizing)	Dak	1	8	8	18.3	-0.29209	-0.84431	-1.37917	0.12035	-1.63048	-0.41847	-1.0005	0.17626	-1.28777	-1.20228	-0.91281	-1.80748
Q9DBP5	Q9DBP5	UMP-CMP kinase	Cmpk1	1	7	7	41.3	-0.29147	-0.14995	-0.43803	-0.27953	-0.54456	-0.23016	-0.87888	-0.1715	0.57757	0.11869	-0.50512	0.08594
Q9DCU0;Q497J6	Q9DCU0	Membrane progestin receptor gamma	Paqr5	2	3	3	8.2	-0.29097	0.24392	0.232	-1.01642	-0.40211	-0.25679	0.69325	-0.26391	0.05549	0.10304	0.47799	-0.01402
O70435;E0CX62;E0CYL6;F8WH02;E0CZ34	O70435	Proteasome subunit alpha type-3	Psma3	5	7	7	23.1	-0.28993	-0.34377	-0.67915	-0.19738	-0.55977	-0.05034	-0.56271	-0.04189	-0.48674	-0.91404	-0.34575	-1.29848
G3UZT5;P14404;G3UWT0;O35700;G3UYK2;G3UWJ0;Q8CCA6;G3UZ13;G3UYY9;A2A933;A2A935;A2A931;A2A930;A2A934	G3UZT5	MDS1 and EVI1 complex locus protein EVI1	Mecom	14	6	6	5.3	-0.28935	0.56388	0.50598	-0.22827	0.38813	-0.31366	0.88665	-0.9879	0.7713	-0.77753	1.60331	0.30598
Q91WG5;Q8BIQ9;D3YUS1;D3YYW4	Q91WG5	5-AMP-activated protein kinase subunit gamma-2	Prkag2	4	10	9	17.8	-0.28907	-0.83442	-1.50363	-0.05128	-1.00144	0.37673	-0.31865	-0.73442	-2.43913	-2.36661	0.18504	-2.60101
Q3UHD6;E9PW30;F6QKA8;Q91VY6;D6RE54	Q3UHD6	Sorting nexin-27	Snx27	5	17	17	28.2	-0.28835	0.9036	0.0254	-0.22314	-0.83516	-0.01978	-0.09842	1.39375	0.72254	0.55219	0.04159	0.01657
P62259;D6REF3;F6WA09	P62259	14-3-3 protein epsilon	Ywhae	3	14	11	49.4	-0.28817	0.67452	0.79852	0.28084	-1.00796	-0.37669	0.41452	0.77452	0.8286	0.27635	1.52855	0.8345
P70695	P70695	Fructose-1,6-bisphosphatase isozyme 2	Fbp2	1	5	5	13.3	-0.28817	0.7604	0.34364	-0.28637	n.d	-0.45516	0.88178	n.d	0.78637	n.d	0.63937	0.20942
P97823;J3QP56;J3QK48;D3Z111;D3YUG4;D3Z269	P97823	Acyl-protein thioesterase 1	Lypla1	6	3	3	11.3	-0.28791	1.15202	1.21814	0.19497	-1.06613	-1.0004	1.34	-2.6317	0.02395	-2.47835	1.997	-0.94635
Q8K330	Q8K330	Protein phosphatase Slingshot homolog 3	Ssh3	1	14	14	18	-0.28768	-0.75131	-1.09459	0.37818	-0.65719	-0.24253	-1.66747	-0.19011	-1.09432	-0.43073	-0.92467	-1.49494
Q9CQC6	Q9CQC6	Basic leucine zipper and W2 domain-containing protein 1	Bzw1	1	19	19	35.1	-0.28755	0.79809	0.49755	0.05436	-0.57949	-0.32778	0.46353	0.74579	0.99493	0.29667	0.64925	0.82441
G5E8V9	G5E8V9		Arfip1	1	21	1	56.3	-0.2874	0.20855	0.1899	-0.40137	-0.62703	0.44244	0.06183	0.65655	-0.42937	0.79884	0.13416	0.29599
Q9DCL9;D6RCU8;D3Z6P1	Q9DCL9	Multifunctional protein ADE2;Phosphoribosylaminoimidazole-succinocarboxamide synthase;Phosphoribosylaminoimidazole carboxylase	Paics	3	14	14	31.8	-0.28732	1.16617	0.64242	0.30065	-1.2222	0.25761	1.23288	1.27857	0.24653	0.85741	1.6054	0.44631
G3UYW1;Q6VNB8;G3UYV1;REV__Q8VCB3	G3UYW1	WD repeat and FYVE domain-containing protein 3	Wdfy3	4	11	11	2.5	-0.28688	-0.40141	-1.18436	-0.074	n.d	-0.63864	0.54214	n.d	-0.97637	n.d	0.59713	-1.86865
Q3TLP5;F6YTG0;F6Z5N5	Q3TLP5	Enoyl-CoA hydratase domain-containing protein 2, mitochondrial	Echdc2	3	7	7	28	-0.28657	0.83685	0.7057	-0.35659	-0.38743	0.26592	0.22616	0.82953	0.84869	1.01795	0.31174	1.35666
Q8K2Q7;J3KMJ4	Q8K2Q7	BRO1 domain-containing protein BROX	Brox	2	8	8	20.9	-0.28609	-0.55781	-0.89409	0.10782	-0.81614	-0.36738	-0.51842	0.17268	-1.36156	-0.75051	-0.20923	-1.84295
Q91VU8;F7A5I8	Q91VU8	Prostate tumor-overexpressed gene 1 protein homolog	Ptov1	2	2	2	4.8	-0.28609	-2.93327	-3.56008	-0.08288	-0.68559	-0.17734	-2.98394	-1.92662	-2.15675	-2.76477	-3.51243	-2.87033
Q91WU5	Q91WU5	Arsenite methyltransferase	As3mt	1	12	12	30.3	-0.28601	0.13754	0.15896	0.38979	-1.05998	-0.46588	0.08036	1.28852	-0.17516	-0.42127	0.81705	-0.37888
Q9DBG5	Q9DBG5	Perilipin-3	Plin3	1	20	20	48.3	-0.28527	0.23611	-0.01528	-0.38485	-0.33559	-0.01976	0.47803	-0.02105	0.01267	0.17863	0.21157	-0.16213
E9Q3G8	E9Q3G8		Nup153	1	12	12	10.4	-0.28444	-0.55568	-0.74067	-0.17311	0.51521	-0.38983	-0.69005	-0.78885	-0.68983	-0.47542	-0.46873	-0.89421
Q9ES74;Q9ES70;A2ATN9	Q9ES74	Serine/threonine-protein kinase Nek7	Nek7	3	11	11	32.1	-0.28439	0.01269	-0.52943	-0.42463	-0.44138	0.4546	0.18001	0.72224	-0.99009	0.15598	-0.36662	-0.94509
A2AMV7;A2AMW0;P47757;F7CAZ6;F6YHZ8;F6QJN8	A2AMV7	F-actin-capping protein subunit beta	Capzb	6	10	9	28.9	-0.28434	0.68986	0.37367	-0.47075	-0.6137	-0.20156	0.55685	0.39718	0.65335	0.11739	0.58232	0.51188
P23116	P23116	Eukaryotic translation initiation factor 3 subunit A	Eif3a	1	78	78	44.8	-0.28395	0.12619	0.01673	-0.18025	-0.74952	0.24841	-0.09768	0.37373	-0.08403	0.12311	-0.04283	0.51403
Q9QUR6	Q9QUR6	Prolyl endopeptidase	Prep	1	8	8	12.3	-0.28386	-0.5073	-0.56559	-0.66992	n.d	0.25048	-0.21932	n.d	-1.43627	n.d	-0.46893	-0.63235
P56380	P56380	Bis(5-nucleosyl)-tetraphosphatase [asymmetrical]	Nudt2	1	4	4	17.7	-0.28353	-0.5398	-0.15428	-0.36429	-0.48774	-0.13259	0.90178	-1.78436	-0.7398	-1.68958	-0.03638	-0.21661
F8VPR1;Q8BVA4	F8VPR1	Leiomodin-1	Lmod1	2	6	6	10.6	-0.28279	-0.24253	-0.6023	-0.1218	-0.80657	-0.24125	-1.67069	0.27945	0.17899	-0.21408	-1.35829	0.02299
Q6KAR6	Q6KAR6	Exocyst complex component 3	Exoc3	1	20	20	31.9	-0.28244	-0.39322	-0.52211	-0.16252	-0.58745	-0.09832	0.28733	-0.59523	-0.37171	-1.21617	0.3111	-0.36593
Q3UVG3	Q3UVG3	Protein FAM91A1	Fam91a1	1	20	20	19.7	-0.28205	0.25985	-0.13643	-0.28291	-0.54082	0.61673	0.14096	0.7908	-0.16887	0.40639	-0.44733	0.30137
Q9D662;A2ANA0	Q9D662	Protein transport protein Sec23B	Sec23b	2	19	13	25.8	-0.28188	-0.13684	-0.87116	-0.10349	-0.95755	-0.26491	-0.62498	-0.21599	-0.2962	-0.94025	-0.7714	-0.35253
Q9JMA1;E9PYI8	Q9JMA1	Ubiquitin carboxyl-terminal hydrolase 14;Ubiquitin carboxyl-terminal hydrolase	Usp14	2	21	21	36.1	-0.28139	0.42091	0.40606	0.00892	-1.15473	-0.21695	0.30858	1.02039	0.03653	0.2092	0.89902	0.23928
P16125;D3Z7F0	P16125	L-lactate dehydrogenase B chain;L-lactate dehydrogenase	Ldhb	2	16	15	44	-0.28056	0.6986	0.76062	-0.23211	-0.55125	-0.14302	0.33212	1.06733	0.52915	1.15174	0.81389	0.7812
Q2TBA3	Q2TBA3	Mucosa-associated lymphoid tissue lymphoma translocation protein 1 homolog	Malt1	1	4	4	3.7	-0.28046	-0.51088	-1.21529	0.10729	-0.08718	n.d	-0.6857	-0.06973	n.d	-0.23596	-0.35541	n.d
P39429	P39429	TNF receptor-associated factor 2	Traf2	1	2	2	4.4	-0.2803	1.12864	0.30858	n.d	-0.2803	-0.33683	n.d	1.64833	0.50893	1.76513	n.d	0.10858
Q9WV32;F6THG2;F6VVE6	Q9WV32	Actin-related protein 2/3 complex subunit 1B	Arpc1b	3	8	8	20.4	-0.2803	-0.08157	-0.13388	0.32227	-0.96962	-0.21275	-0.64467	0.17477	0.0655	-0.47957	-0.02547	0.80933
Q9Z1E4;D3Z0Q6;Q8VCB3	Q9Z1E4	Glycogen [starch] synthase, muscle	Gys1	3	12	12	17.5	-0.28021	-0.12508	-0.74835	-0.23019	-0.99335	-0.14773	-0.29665	0.20585	0.64051	-0.74619	-0.51519	0.37589
P28474	P28474	Alcohol dehydrogenase class-3	Adh5	1	12	11	27	-0.28014	-0.57351	-0.59859	-0.40207	-0.5438	0.64118	0.26263	-0.14261	-1.48767	-0.7347	-0.77596	-0.59479
Q9EQG9	Q9EQG9	Collagen type IV alpha-3-binding protein	Col4a3bp	1	18	18	24.4	-0.27977	-0.08337	-0.29434	-0.24494	-0.77416	0.49467	-0.2992	-0.12503	-0.10128	-0.4652	-0.59401	0.86174
Q8C788;Q91ZR2	Q8C788	Sorting nexin-18	Snx18	2	8	8	13.8	-0.2796	-0.30944	-0.63187	0.18941	-0.95559	0.05144	-0.53688	0.44705	-0.94141	0.96672	-0.50451	-1.13913
P61161	P61161	Actin-related protein 2	Actr2	1	15	15	31.2	-0.27939	0.26791	0.08285	-0.29669	-0.87829	-0.02934	-0.11655	0.83682	0.38956	0.01303	0.27477	0.09421
Q9R0L6	Q9R0L6	Pericentriolar material 1 protein	Pcm1	1	9	9	4	-0.27895	0.29339	-0.57118	-0.27143	0.06599	-0.68919	-0.66564	-0.05393	0.45718	-0.68483	-0.7556	-0.42672
B2M1R6;P61979;D3Z5X4;D3YWG1;H3BLL4;H3BKD0;H3BK96;H3BKI8;H3BLP7;Q8BT23;H3BJS9;H3BJ43	B2M1R6	Heterogeneous nuclear ribonucleoprotein K	Hnrnpk;Gm7964	12	22	22	42.5	-0.27885	0.7658	0.34592	-0.41483	-0.70439	0.07656	0.18444	0.96932	0.37395	0.63189	-0.53397	0.57995
G3X8T2;H3BIW0;Q0P678;H3BJJ9	G3X8T2	Zinc finger CCCH domain-containing protein 18	Zc3h18	4	6	6	10.8	-0.27879	0.41669	0.39994	-0.02535	0.8182	-0.40681	-0.30679	0.27473	0.53047	0.76243	-0.11943	0.19994
Q920I9	Q920I9	WD repeat-containing protein 7	Wdr7	1	5	5	4.6	-0.27872	-1.95482	-2.00327	0.66494	-0.34404	-0.08041	-2.52182	-1.7666	-3.09858	-1.75646	-1.49918	-3.13687
I7HJQ9;Q9Z2C4;F6T9H9	I7HJQ9	Myotubularin-related protein 1	Mtmr1	3	3	3	3.9	-0.27846	-0.48376	-1.11091	-0.08825	-0.67519	n.d	-0.55513	-0.30174	n.d	-0.68124	-0.82151	n.d
Q63918	Q63918	Serum deprivation-response protein	Sdpr	1	10	10	21.5	-0.27844	-1.26776	-1.09929	-0.01832	-0.99743	0.13225	0.1774	-1.2065	-1.58666	-1.88951	-0.06002	-1.29929
Q65Z40;B7ZP47;F6YCH1;G3UXQ2	Q65Z40	Wings apart-like protein homolog	Wapal	4	13	13	13.2	-0.27788	-0.04218	-0.1316	-0.17091	-0.19413	-0.34165	0.36618	-0.78351	-0.1172	-0.40647	0.17549	0.20928
E9QNG6;Q6PHS6;E9Q7T4	E9QNG6	Sorting nexin-13	Snx13	3	4	4	5.3	-0.27781	-1.0414	-1.62049	n.d	0.80686	-0.27781	n.d	-1.19485	-0.82672	-1.51629	n.d	-1.41629
Q9EP97;F6Z9L5	Q9EP97	Sentrin-specific protease 3	Senp3	2	7	7	12.3	-0.27764	-0.01915	-0.2895	-0.27921	-0.13559	-0.34157	-0.57174	-0.8644	0.03087	-0.91286	-0.0895	-0.39532
Q8VCE2;D3Z3X7;D6RCY0	Q8VCE2	GPN-loop GTPase 1	Gpn1	3	4	4	10.8	-0.27762	-0.10996	-0.24209	-0.37716	-0.30071	0.1157	1.14338	-2.15484	-0.40992	-3.03128	0.68549	-0.2555
Q91VJ2	Q91VJ2	Protein kinase C delta-binding protein	Prkcdbp	1	13	13	48.8	-0.27759	-0.24804	-0.38516	-0.27759	-0.71449	0.38305	0.08688	-0.18904	-0.80278	-1.01838	-0.37501	-0.11034
Q9R1T2	Q9R1T2	SUMO-activating enzyme subunit 1	Sae1	1	17	17	43.4	-0.27741	0.00195	-0.39719	0.28948	-0.78809	0.14039	0.30833	0.227	-1.20629	-0.57905	0.63506	-1.31812
Q8BZQ7;A2AI11	Q8BZQ7	Anaphase-promoting complex subunit 2	Anapc2	2	6	6	8.1	-0.27692	-0.49992	-1.03046	-0.05925	-0.30632	-0.12284	-0.18722	-0.61994	0.02234	-0.91073	-0.42159	-0.86226
Q3UDM0;Q8BPB0;Q921Y0	Q3UDM0	MOB kinase activator 1B;MOB kinase activator 1A	Mob1b;Mob1a	3	5	5	24.9	-0.27689	0.96305	1.48612	-0.59636	-0.67655	0.30159	0.88719	1.32626	0.83888	1.29444	0.45765	1.34448
Q9JL62;D3Z1H9;D3Z1H8	Q9JL62	Glycolipid transfer protein	Gltp	3	11	11	35.4	-0.27654	1.01472	0.77159	-0.44691	-0.8917	0.2433	0.938	1.18202	0.2596	1.04326	0.94332	0.70839
Q91W69;Q80VP1;D3Z4V3;D3Z550	Q91W69	Epsin-3;Epsin-1	Epn3;Epn1	4	4	3	4.6	-0.27619	-0.03412	-0.22093	-0.05005	-0.80156	n.d	-0.06243	0.51866	n.d	-0.02761	0.13047	n.d
Q5KU39	Q5KU39	Vacuolar protein sorting-associated protein 41 homolog	Vps41	1	11	11	12.2	-0.27617	0.99061	0.73323	-0.23582	-0.28425	-0.27617	1.01468	0.91039	1.10564	0.86993	1.609	0.21367
Q62261;D3YWH8	Q62261	Spectrin beta chain, brain 1	Sptbn1	2	152	138	59.6	-0.27615	0.4736	0.12412	-0.34333	-0.71795	0.10219	0.56137	0.63157	-0.04577	0.1489	0.16157	0.469
P70168	P70168	Importin subunit beta-1	Kpnb1	1	26	26	28.2	-0.27568	0.44745	0.50465	0.05256	-0.8043	-0.12155	0.35257	0.94194	0.14918	0.00933	0.76056	0.63094
Q6P1F6;Q8BG02;G3UXS9;G3UZP6	Q6P1F6	Serine/threonine-protein phosphatase 2A 55 kDa regulatory subunit B alpha isoform	Ppp2r2a	4	17	10	35.8	-0.27545	0.26624	0.09613	0.14405	-1.02438	-0.23177	0.31561	0.24829	0.13356	-0.03752	0.55321	0.09784
Q80W47;D3YWK1	Q80W47	WD repeat domain phosphoinositide-interacting protein 2	Wipi2	2	4	4	12.4	-0.27497	-0.71674	-1.06184	-0.26012	-0.50916	0.04949	0.02361	-0.63481	-0.90605	-0.78893	0.04159	-1.06212
Q8VDM4;J3KMQ2;E9Q2S8	Q8VDM4	26S proteasome non-ATPase regulatory subunit 2	Psmd2	3	34	34	30.8	-0.27493	0.3799	0.13817	-0.17257	-1.2067	0.24184	-0.05844	0.67281	0.24131	-0.07605	0.34608	0.68478
Q9D853	Q9D853	Methyltransferase-like protein 10	Mettl10	1	5	5	19.3	-0.27476	0.77019	0.21386	0.21114	-0.78381	0.04782	0.86243	0.73394	-1.0352	-0.19233	1.60239	-0.82498
E9Q8A3;Q8BKC8;D6RI80;F6W459	E9Q8A3	Phosphatidylinositol 4-kinase beta	Pi4kb	4	23	23	20.4	-0.27425	-0.17674	-0.53016	-0.26486	-0.72545	0.2949	-0.49186	0.127	-0.36065	-0.34814	-0.6236	0.0261
Q8BJF9	Q8BJF9	Charged multivesicular body protein 2b	Chmp2b	1	4	4	13.6	-0.27374	-0.21319	-0.27135	n.d	0.50782	-0.78724	n.d	-0.74419	0.37163	-0.16959	n.d	-0.29842
Q9CT10	Q9CT10	Ran-binding protein 3	Ranbp3	1	4	4	10.4	-0.27362	0.40942	0.19638	0.53077	-1.39274	n.d	0.60132	-0.2504	n.d	-0.84241	0.99588	n.d
Q91Z67;D3YZW1;Q91Z69	Q91Z67	SLIT-ROBO Rho GTPase-activating protein 2	Srgap2	3	22	22	16.3	-0.2734	0.16098	-0.06178	-0.23072	-0.63785	0.20101	-0.7739	0.92641	0.15144	0.14957	-0.76072	-0.091
P32233;F7BQ65	P32233	Developmentally-regulated GTP-binding protein 1	Drg1	2	12	11	34.6	-0.2732	-0.13222	-0.66703	-0.2732	-0.4505	0.30743	-0.07171	-0.18467	-0.208	-0.26703	-0.73252	-0.34529
P68368	P68368	Tubulin alpha-4A chain	Tuba4a	1	25	5	56.2	-0.27275	1.16227	0.77026	-0.24576	-0.23443	-0.68919	0.7879	1.24418	1.00806	0.91997	0.28517	1.15117
Q4KMM3;E9Q0A7;B1H3M0	Q4KMM3	Oxidation resistance protein 1	Oxr1	3	8	8	9.7	-0.27219	-0.76597	-1.29962	-0.18652	-0.52629	0.17581	-0.19748	-1.07285	-1.00988	-1.84635	-0.83521	-1.41905
Q8K0C1	Q8K0C1	Importin-13	Ipo13	1	3	3	2.6	-0.27165	-1.86285	-2.08398	0.04698	n.d	0.23793	-0.74804	n.d	-2.65649	n.d	-0.50246	-2.31487
Q9Z0L0	Q9Z0L0	Trophoblast glycoprotein	Tpbg	1	4	4	7.3	-0.27153	-2.71845	-3.14475	n.d	0.18155	-0.27858	n.d	-3.43584	-2.93416	-3.14637	n.d	-3.35646
G5E872;J3QQ46;J3QJW7	G5E872		Rnpepl1	3	2	2	2.9	-0.27023	0.06093	-0.13264	-0.22627	-0.41348	-0.27767	0.06093	-0.89198	1.70715	-1.23813	0.06736	1.2683
Q6PAJ1	Q6PAJ1	Breakpoint cluster region protein	Bcr	1	17	16	15.4	-0.27009	0.22401	-0.18422	-0.16866	-0.4435	-0.13989	0.41278	0.53715	-0.33167	0.17321	0.35614	-0.42415
P41241;P41242;D3Z4T5;D6RGA0;D3YVQ8	P41241	Tyrosine-protein kinase CSK	Csk	5	18	18	30.7	-0.27007	0.07352	-0.0085	-0.02352	-0.42715	-0.0414	-0.28927	0.28455	0.4083	-0.06093	-0.16416	0.8621
P63085;F6VEI7;Q61532;Q6P5G0;E9Q3I6;E9PXX5	P63085	Mitogen-activated protein kinase 1	Mapk1	6	21	15	50.3	-0.27005	0.36813	-0.0729	-0.42948	-1.14922	0.00159	0.39694	1.05377	-0.12953	0.30152	-0.07195	0.41987
Q9EPK6	Q9EPK6	Nucleotide exchange factor SIL1	Sil1	1	4	4	8.4	-0.26979	-1.04879	-1.90508	n.d	-1.05962	-0.18835	n.d	-0.9823	-0.85749	-1.98561	n.d	-1.22713
A2AWP8;A2AWP6;F6S3V7;A2AWP4;F6ZH54;A2AWP7	A2AWP8	Rho guanine nucleotide exchange factor 10-like protein	Arhgef10l	6	15	15	13.9	-0.2697	0.37367	0.34127	-0.31	-0.77108	0.27977	0.24784	1.22613	0.00577	0.73506	0.1177	0.65141
Q60967	Q60967	Bifunctional 3-phosphoadenosine 5-phosphosulfate synthase 1;Sulfate adenylyltransferase;Adenylyl-sulfate kinase	Papss1	1	8	8	15.2	-0.26929	0.17862	-0.27499	0.23033	-1.07197	-0.19851	0.50518	0.25873	-0.65963	-0.27253	1.07553	-1.2039
Q9QXG2;A2AD03;Q3UR39	Q9QXG2	Rab proteins geranylgeranyltransferase component A 1	Chm	3	6	6	7.4	-0.26845	0.55258	0.95153	0.11863	-0.18932	-0.36333	1.22774	0.60907	0.29777	0.60773	1.69795	-0.31553
Q3TXZ6;Q5PR72;Q922S4	Q3TXZ6	cGMP-dependent 3,5-cyclic phosphodiesterase	Pde2a	3	20	20	16.2	-0.26838	-0.26975	-0.768	-0.23328	-0.5081	-0.22467	0.18929	-0.56813	-0.80689	-1.14626	-0.26613	-1.04544
Q8R4C2;Q8BR30;D3Z4D2;D6RET4	Q8R4C2	RUN and FYVE domain-containing protein 2	Rufy2	4	10	9	14.9	-0.26833	-0.63987	-0.81595	-0.37492	-0.09154	-0.40528	-0.93612	-1.365	0.43802	-1.49654	-0.9059	0.00953
Q8C605;Q9WUA3;F6YL81;D3YUA3	Q8C605	6-phosphofructokinase;6-phosphofructokinase type C	Pfkp	4	26	23	30.5	-0.26791	0.34513	-0.05126	-0.24015	-0.85556	0.45754	0.2666	0.95825	-0.22655	0.57284	-0.55142	0.73083
Q9DCD0	Q9DCD0	6-phosphogluconate dehydrogenase, decarboxylating	Pgd	1	13	13	24	-0.26757	0.6233	0.56553	-0.40299	-0.53682	-0.02326	1.27895	-0.03215	0.78856	-0.1133	1.35828	0.90685
Q91W90;E9PXX7	Q91W90	Thioredoxin domain-containing protein 5	Txndc5	2	5	5	19.2	-0.26753	-0.47762	-0.70974	-0.26753	-0.29942	n.d	-1.36728	0.02486	n.d	0.02155	-1.97265	n.d
A2ABV5;A2BDN7;A2BDP0	A2ABV5	Mediator of RNA polymerase II transcription subunit 14	Med14	3	5	5	4.7	-0.26741	0.04257	-0.55356	0.1238	-0.15133	-0.38609	-0.52735	0.398	0.45555	-0.31231	-0.58478	-0.59917
Q5PRF0	Q5PRF0	HEAT repeat-containing protein 5A	Heatr5a	1	15	14	4.7	-0.26734	-1.26336	-2.09929	0.22318	-1.2225	-0.24195	-0.40831	-0.84046	-1.92593	-1.49717	0.03274	-2.84634
E9Q3E1	E9Q3E1	Aldehyde dehydrogenase	Aldh3b2	1	23	15	39.2	-0.26708	-0.03059	-0.13815	-0.32429	-0.63507	0.00676	-0.73565	0.3321	0.20729	0.34581	-0.42827	0.28271
P70303;A2AEQ5	P70303	CTP synthase 2	Ctps2	2	13	10	30.2	-0.26687	0.29293	-0.38721	0.11023	-1.41962	-0.25279	0.06742	1.13229	-0.53187	-0.41462	-0.01764	-1.22572
P20918	P20918	Plasminogen;Plasmin heavy chain A;Activation peptide;Angiostatin;Plasmin heavy chain A, short form;Plasmin light chain B	Plg	1	9	9	9.1	-0.26673	0.83231	0.15502	-0.74058	0.01221	-0.02538	1.07399	0.68785	1.05746	0.76813	0.0588	1.4476
O54724	O54724	Polymerase I and transcript release factor	Ptrf	1	14	14	39	-0.26658	-0.63538	-0.68247	-0.41608	-0.07683	-0.26064	-0.13112	-0.81999	-1.16562	-0.39881	0.4784	-1.09013
Q8C5W0	Q8C5W0	Calmin	Clmn	1	15	15	18.3	-0.26642	-0.46361	-0.71984	-0.07107	0.64828	-0.36027	-0.59621	-0.58914	-0.20358	-0.33282	-0.67415	-0.91984
Q61166	Q61166	Microtubule-associated protein RP/EB family member 1	Mapre1	1	12	9	34.7	-0.26573	0.97108	0.79346	-0.15956	-0.53205	-0.08387	1.03407	-0.07398	0.27866	-0.48004	1.34418	0.33314
Q6ZPU9;H3BIY2;E0CXJ9;E0CXN7	Q6ZPU9	KIF1-binding protein	Kbp;2510003E04Rik	4	13	13	19.8	-0.26534	0.13405	0.215	0.06778	-0.58571	-0.221	0.23691	1.45129	-0.57308	0.95561	0.40398	-0.78581
Q9Z2X1;J3QMQ5;J3QM80;J3QMT0;J3QP45	Q9Z2X1	Heterogeneous nuclear ribonucleoprotein F;Heterogeneous nuclear ribonucleoprotein F, N-terminally processed	Hnrnpf	5	9	7	28.4	-0.26517	0.26053	-0.09077	0.26604	-0.26873	-0.91536	-1.21427	0.36053	2.08182	-0.75316	-0.24905	0.92553
F6U775	F6U775		Opa1	1	11	2	35.5	-0.26495	-1.19726	-1.43703	-0.55871	n.d	0.23413	-1.27482	n.d	-0.26138	n.d	-1.52185	-0.1663
Q64332;Q8JZP2	Q64332	Synapsin-2	Syn2	2	8	6	17.2	-0.26491	-0.83241	-1.48748	-0.31084	-0.55264	1.54127	-0.83241	-0.19565	-2.62908	-0.31787	-1.49612	-2.04575
P98191	P98191	Phosphatidate cytidylyltransferase 1	Cds1	1	5	5	11.9	-0.26489	1.44162	1.22175	-0.27238	0.83827	-0.37097	1.69813	-0.19542	1.82879	0.77221	1.91227	1.21615
P54265;D6RI32;E9Q6J9;D3YYG5	P54265	Myotonin-protein kinase	Dmpk	4	10	8	10.3	-0.26448	-0.61187	-0.95523	0.14248	-1.14685	-0.3594	-0.7084	-0.00333	-0.82546	-0.48293	-0.9737	-1.11845
F8VQH0;Q4JIM5;P00520;B2RQ57	F8VQH0	Abelson tyrosine-protein kinase 2;Tyrosine-protein kinase ABL1	Abl2;Abl1	4	3	3	2.8	-0.26411	0.80988	0.45113	0.44753	-0.44485	n.d	0.55928	0.94921	n.d	0.84247	1.18859	n.d
Q6P549	Q6P549	Phosphatidylinositol 3,4,5-trisphosphate 5-phosphatase 2	Inppl1	1	12	11	9.1	-0.26368	-0.16733	-0.88443	-0.33197	-0.59981	0.83269	-0.43057	-0.06733	0.31488	-0.96926	-0.85752	1.07791
E9PW66;P28656;J3QP68	E9PW66	Nucleosome assembly protein 1-like 1	Nap1l1	3	6	4	13.6	-0.26365	0.7797	0.79563	0.29561	-0.82639	0.08597	0.94101	0.8797	0.80295	0.43094	1.49953	0.92037
Q3U1V6;D6RDB8	Q3U1V6	Ubiquitin-conjugating enzyme E2 variant 3	Uevld	2	9	9	19.1	-0.26294	1.04285	0.67531	-0.33023	-0.73694	0.22256	0.57619	1.69119	0.47212	1.07531	0.30141	0.60554
Q8C2Q7;O35737	Q8C2Q7	Heterogeneous nuclear ribonucleoprotein H;Heterogeneous nuclear ribonucleoprotein H, N-terminally processed	Hnrnph1	2	10	3	28.8	-0.26278	0.8561	1.04629	-0.08012	0.04376	-0.5114	0.98637	1.16249	0.44205	1.54364	1.64738	-0.83275
Q9ES28;D3Z0V2	Q9ES28	Rho guanine nucleotide exchange factor 7	Arhgef7	2	18	15	23	-0.26211	-0.7565	-0.96207	-0.28571	-0.37861	0.38791	-0.73199	-0.56106	-2.30525	-0.73277	-0.21374	-1.4602
P97471	P97471	Mothers against decapentaplegic homolog 4	Smad4	1	4	4	9.6	-0.26207	0.40274	0.08806	-0.31861	-0.63778	0.17121	1.04993	0.43127	-0.7213	0.48806	0.82036	-0.185
Q61081	Q61081	Hsp90 co-chaperone Cdc37	Cdc37	1	15	15	42.7	-0.2619	0.66168	0.30929	-0.35266	-0.73884	0.25326	0.50315	0.85461	0.54235	0.7955	-0.29725	0.62297
O54774	O54774	AP-3 complex subunit delta-1	Ap3d1	1	29	29	20.4	-0.26136	-0.05844	-0.61513	-0.25924	-0.44971	-0.17535	-0.11512	-0.22241	0.65266	-0.59799	-0.26578	0.47484
B1AQF4;Q9D7X3;H3BKL8;Q3V2Y9;H3BKD1	B1AQF4	Dual specificity protein phosphatase 3	Dusp3	5	6	6	31.9	-0.26093	0.52181	0.79646	0.05839	-1.15827	-0.43592	0.83023	0.77602	-0.0338	0.77971	1.83722	-0.10834
Q76LS9	Q76LS9	Protein FAM63A	Fam63a	1	7	6	16.5	-0.26088	1.50633	1.25872	0.07217	-0.71499	-0.08626	2.099	1.43451	0.93979	0.79632	2.83208	1.05872
E9PY16	E9PY16		Adap1	1	10	9	28.1	-0.25981	0.06999	-0.26356	-0.09362	-1.42322	0.02418	-0.56123	1.7614	-0.2396	0.51684	-0.84296	-0.50773
Q80U56	Q80U56	Late secretory pathway protein AVL9 homolog	Avl9	1	9	9	13.6	-0.25981	-0.3276	-0.768	-0.0144	-0.76771	-0.24516	0.24175	0.3117	-0.80602	-0.95703	0.36138	-0.45349
Q9JIF0;F8WH01;D3Z0A2;D3Z3N0;Q6PAK3	Q9JIF0	Protein arginine N-methyltransferase 1	Prmt1	5	13	13	30.2	-0.25975	-0.16783	-0.43285	-0.21531	-0.74091	0.28534	-0.45834	0.49359	-2.15848	0.51638	-0.59379	-1.32687
Q78ZM0;O70492;D3Z6Z0;D3Z789	Q78ZM0	Sorting nexin-3	Snx3	4	10	8	50	-0.2591	0.41758	-0.35972	-0.35677	-0.42444	-0.17454	0.56341	0.20819	0.21424	-0.82662	-0.07811	-0.55972
Q6ZQ38;D3YWC5	Q6ZQ38	Cullin-associated NEDD8-dissociated protein 1	Cand1	2	37	36	27.6	-0.25894	-0.00654	-0.11914	-0.07759	-0.65579	-0.21235	-0.06164	0.37301	-0.43571	0.38155	0.36754	-0.48291
Q91V89	Q91V89		Ppp2r5d	1	15	11	25.8	-0.25844	-0.16719	-0.18858	-0.06773	-0.54549	0.37117	0.26153	0.11574	-0.76336	-0.36181	0.37862	-0.0473
P23591	P23591	GDP-L-fucose synthase	Tsta3	1	6	6	22.7	-0.2581	-1.53319	-2.89432	-1.19496	-0.24528	-0.15869	-0.81131	-1.96473	-1.58919	-2.49432	-3.58027	-2.00902
Q9QZE5;Q7TNQ1	Q9QZE5	Coatomer subunit gamma-1	Copg1	2	30	28	32	-0.25789	0.6159	0.31354	-0.13608	-0.78118	-0.21304	0.42681	1.0119	0.19024	0.74473	0.49124	0.08233
Q5SNZ0;F6R1B7	Q5SNZ0	Girdin	Ccdc88a	2	4	4	2.5	-0.25772	-0.61629	-1.80516	n.d	-0.24622	-0.30854	n.d	-0.51629	0.14042	-1.52881	n.d	-0.3568
Q99KC8;F6TIL5;D3Z518	Q99KC8	von Willebrand factor A domain-containing protein 5A	Vwa5a	3	19	17	23	-0.25772	0.78178	0.55399	-0.37159	-0.98613	0.03633	0.8452	0.52831	0.04138	-0.22063	0.92033	0.36808
Q9EPJ9;Q3TGS9	Q9EPJ9	ADP-ribosylation factor GTPase-activating protein 1	Arfgap1	2	9	9	23.2	-0.25772	-0.92631	-1.39856	0.13198	-0.40282	-0.12488	0.00927	-0.82822	-2.79441	-1.22983	-0.07089	-3.37143
Q3THS6	Q3THS6	S-adenosylmethionine synthase isoform type-2	Mat2a	1	10	8	21.8	-0.25765	0.59668	0.13588	-0.06005	-0.92232	-0.24457	0.46416	0.78499	0.14542	0.36092	0.55503	0.24478
Q8BVQ9;P46471	Q8BVQ9	26S protease regulatory subunit 7	Psmc2	2	27	27	49.5	-0.25749	0.62424	0.36164	-0.61741	-0.37118	-0.03639	1.04908	0.62862	0.4253	0.41132	0.33942	0.53108
E9Q2S7	E9Q2S7		Zfp266	1	3	3	4.8	-0.2573	-0.24692	-0.70594	-0.05388	n.d	-0.27934	-0.58628	n.d	-0.5868	n.d	-0.63677	-1.04239
Q8K2V6	Q8K2V6	Importin-11	Ipo11	1	7	7	5.8	-0.25715	-0.92869	-1.15778	0.22478	-0.56505	-0.16143	-1.2306	-0.08772	-1.10099	-0.61667	-0.78874	-1.47977
Q3U0D9;H9KV09;H9KV10;F6T851	Q3U0D9	E3 ubiquitin-protein ligase HACE1	Hace1	4	8	8	10.8	-0.25667	-0.24834	-0.60622	-0.32644	n.d	0.08366	-0.41006	n.d	-0.37214	n.d	-1.08913	-0.52084
Q62465	Q62465	Synaptic vesicle membrane protein VAT-1 homolog	Vat1	1	20	20	51.2	-0.25653	0.51708	0.35026	-0.44874	-0.43497	0.38228	0.40184	0.71963	0.71353	0.75026	0.13836	1.70136
Q99JI4	Q99JI4	26S proteasome non-ATPase regulatory subunit 6	Psmd6	1	15	15	33.9	-0.25648	0.46885	0.34221	-0.05486	-0.91558	0.07656	0.67303	0.34446	-0.01153	-1.07871	0.59058	0.77827
Q9Z1Z0	Q9Z1Z0	General vesicular transport factor p115	Uso1	1	35	35	36.6	-0.25641	0.09296	-0.15169	-0.1604	-0.57398	-0.15253	-0.20687	-0.13549	0.29915	-0.30984	0.16672	0.40822
K3W4P1;P97432;A2A4N7;A2A4N8;A2A4N5;Q05BC8;F6S397	K3W4P1	Next to BRCA1 gene 1 protein	Nbr1	7	2	2	1.7	-0.25558	0.79527	-0.11294	n.d	-0.24293	-0.03233	n.d	-0.10535	1.20279	-1.46832	n.d	1.18183
J3QNK8;Q8CBW3;B7ZCU0;B7ZCU3;B7ZCU4;B7ZCU5;B7ZCU2;P62484	J3QNK8	Abl interactor 1	Abi1	8	5	5	6.9	-0.25556	0.54494	-0.83341	0.16453	-1.1116	n.d	0.64756	-0.3207	n.d	-1.65269	0.4754	n.d
Q8K1R7	Q8K1R7	Serine/threonine-protein kinase Nek9	Nek9	1	21	21	21.5	-0.25491	-0.43251	-0.28858	0.05963	-1.0122	-0.36678	-0.44246	-1.06466	-0.3471	-1.82072	0.33159	-0.62255
Q63932;Q91YS7;M0QWN2;D3Z446	Q63932	Dual specificity mitogen-activated protein kinase kinase 2	Map2k2	4	22	16	43.4	-0.25479	0.87581	0.41941	-0.54652	-0.48185	0.49978	1.08277	0.97056	0.16174	0.63355	0.56696	0.70806
P49615	P49615	Cyclin-dependent kinase 5	Cdk5	1	9	8	24.7	-0.25474	-0.68965	-1.71858	-0.37032	-0.62937	-0.06625	-0.54392	-0.23876	-1.33815	-0.78579	-1.52612	-1.9351
E9QLB2;Q3UFF7	E9QLB2	Lysophospholipase-like protein 1	Lyplal1	2	4	4	22.2	-0.25469	0.52072	0.24567	0.19963	-1.06386	0.78718	-0.16445	0.74169	0.18222	-0.53901	0.48651	1.18207
Q9JKB1;P58321	Q9JKB1	Ubiquitin carboxyl-terminal hydrolase isozyme L3;Ubiquitin carboxyl-terminal hydrolase isozyme L4	Uchl3;Uchl4	2	11	11	46.1	-0.25417	0.01773	-0.56225	0.38802	-1.00231	-0.16641	0.08428	0.11884	-0.48138	-1.2368	0.51172	-0.60025
P56382	P56382	ATP synthase subunit epsilon, mitochondrial	Atp5e	1	2	2	26.9	-0.25415	-0.0861	-0.25717	n.d	-0.29997	-0.11818	n.d	-0.75756	-1.60998	-0.33136	n.d	-1.15731
Q9Z1T1	Q9Z1T1	AP-3 complex subunit beta-1	Ap3b1	1	37	32	29.9	-0.25398	0.43073	0.07262	-0.19164	-0.30918	-0.22369	-0.05204	0.3417	0.36541	0.04262	0.27262	0.23742
Q9DCS2;G5E8X1;E9Q7K5;E9Q5B2;D3YZM4	Q9DCS2	UPF0585 protein C16orf13 homolog	0610011F06Rik	5	6	6	23.5	-0.25388	0.2729	-0.45334	-0.223	-0.96886	0.10929	0.09707	0.55329	0.53153	-0.14263	-0.26717	0.09144
E9PVY9	E9PVY9		Lass3	1	4	4	11	-0.25353	1.30493	1.63867	-1.12538	1.00755	1.09261	2.24414	1.04323	0.69559	2.70398	1.26984	1.78171
Q8CI71;E9Q6W3;G3UX90	Q8CI71	Coiled-coil domain-containing protein 132	Ccdc132	3	23	23	20.2	-0.25248	-0.59811	-1.24937	-0.15393	-0.67073	-0.02784	-1.0604	-0.63921	0.14977	-1.03013	-1.18579	0.27586
Q64324	Q64324	Syntaxin-binding protein 2	Stxbp2	1	23	1	41.3	-0.25221	-0.19978	-0.33013	-0.17272	-0.42944	0.2472	-0.52328	-0.03215	-0.20642	-0.42193	-0.29814	0.17889
Q61151;REV__D3Z4M1	Q61151	Serine/threonine-protein phosphatase 2A 56 kDa regulatory subunit epsilon isoform	Ppp2r5e	2	9	8	19.1	-0.25214	0.8425	0.21668	0.27751	-1.32067	-0.21736	0.8425	0.43784	1.17582	0.22977	0.53441	0.92812
Q3UQ44	Q3UQ44	Ras GTPase-activating-like protein IQGAP2	Iqgap2	1	24	21	13.5	-0.25178	-0.22312	-0.35409	-0.63736	-0.25178	-0.17156	-0.22312	-0.01546	-0.61031	0.12501	-0.49401	-0.55409
Q8JZX5;Q9D1G5;A2AKH7;B0R031	Q8JZX5	Leucine-rich repeat-containing protein 57	Lrrc57	4	10	10	38.1	-0.25159	0.26069	0.10089	-0.44275	-0.55432	0.83907	0.86599	0.36069	0.00844	0.32188	0.23854	1.08151
P00493	P00493	Hypoxanthine-guanine phosphoribosyltransferase	Hprt1	1	7	7	28.4	-0.2513	1.59104	1.00883	0.08678	-1.00271	0.78031	1.2714	2.33576	1.27539	1.16014	1.84155	1.80434
E9Q912;E9Q6Q4	E9Q912		Rap1gds1	2	17	17	28	-0.25075	-0.27339	-0.24275	0.1846	-1.04817	-0.26639	-0.62034	0.36733	0.45072	-0.69017	-0.04275	0.34571
A2AB59;A2AKN5	A2AB59	Rho GTPase-activating protein 27	Arhgap27	2	10	10	11.4	-0.25051	-0.93204	-1.57827	-0.23982	-0.74863	-0.09328	-0.79575	-0.1081	-2.07657	-0.60465	-1.53721	-1.77827
Q3USB7	Q3USB7	Inactive phospholipase C-like protein 1	Plcl1	1	16	16	17.2	-0.25051	-0.34019	-0.69747	-0.27722	-0.6768	0.21425	-0.2862	0.30419	-0.80784	-0.34088	-0.57207	-0.69195
P61164	P61164	Alpha-centractin	Actr1a	1	15	8	44.1	-0.24812	0.24726	0.08463	-0.18772	-0.79426	0.00389	-0.24246	0.57911	0.78152	-0.49572	-0.60845	0.39519
P98083;D3Z5U6;D3Z2I8;D3YZV5;D3YXZ9;Q8BMC3;E9QLZ0	P98083	SHC-transforming protein 1	Shc1	7	5	5	8.1	-0.24759	1.23728	0.50128	-0.25094	n.d	0.85854	1.43285	n.d	0.01311	n.d	1.21213	0.55215
P42232	P42232	Signal transducer and activator of transcription 5B	Stat5b	1	21	3	23	-0.24753	-0.78435	-0.88304	-0.24636	-0.49027	0.50325	-1.17214	-0.557	-0.55192	-1.03355	-0.84866	-0.84605
Q8C0L6;Q3TXR6	Q8C0L6	Peroxisomal N(1)-acetyl-spermine/spermidine oxidase	Paox	2	5	5	12.9	-0.24751	-0.89689	-1.59944	-0.32002	-0.57527	-0.00211	-0.60459	-2.82052	-1.05972	-3.87923	-1.03912	-0.67465
Q6P9J9	Q6P9J9	Anoctamin-6	Ano6	1	9	9	8.2	-0.24744	-0.60516	-0.84295	-0.5075	-0.36275	0.17453	-0.72658	0.14007	-0.77538	-0.44295	-1.32784	-0.74145
P27773;F6Q404	P27773	Protein disulfide-isomerase A3	Pdia3	2	31	31	59.4	-0.24732	-0.24543	-0.35224	-0.55419	0.25689	-0.30475	-0.42879	-0.67433	0.24699	-0.70279	-0.65676	0.00048
A0JNY3;Q8BUV3	A0JNY3	Gephyrin;Molybdopterin adenylyltransferase;Molybdopterin molybdenumtransferase	Gphn	2	14	14	19.8	-0.24689	-0.12872	-0.83218	0.16659	-0.87845	-0.12014	-0.12872	-0.10491	-0.57348	-1.06174	0.25924	-0.69009
Q9WTN3;F6XZS9	Q9WTN3	Sterol regulatory element-binding protein 1;Processed sterol regulatory element-binding protein 1	Srebf1	2	9	9	7.9	-0.24675	-1.26534	-1.50369	n.d	0.38427	-0.54307	n.d	-1.84977	-1.44907	-1.07752	n.d	-1.70369
Q9D892	Q9D892	Inosine triphosphate pyrophosphatase	Itpa	1	6	6	29.8	-0.24662	0.84236	0.12037	0.25229	-1.2747	-0.5369	0.2557	1.37425	1.76265	-0.03974	0.69639	0.65026
Q9JKS4;E9PYJ9	Q9JKS4	LIM domain-binding protein 3	Ldb3	2	12	12	21.4	-0.24662	-0.69513	-0.83319	-0.22336	-0.9951	0.01749	-0.83129	0.1194	-0.92015	-0.69124	-1.46411	-0.87644
Q8CAA7;E0CX81	Q8CAA7	Glucose 1,6-bisphosphate synthase	Pgm2l1	2	15	14	23.2	-0.2465	-0.14501	-0.83969	0.55719	-1.17046	-0.29607	0.69165	-0.30806	-0.31451	-1.18142	1.22805	-0.40484
Q99LH2	Q99LH2	Phosphatidylserine synthase 1	Ptdss1	1	3	3	5.1	-0.24631	-1.47743	-1.46976	-0.0186	0.19623	-0.67252	-1.59754	-1.37743	-1.30928	-0.87707	-1.30814	-1.83456
Q8CIG8;F6QQQ6	Q8CIG8	Protein arginine N-methyltransferase 5	Prmt5	2	7	7	15.4	-0.24593	-0.44272	-2.50287	0.07957	-0.87896	n.d	1.67245	-0.34272	n.d	-2.10287	0.49973	n.d
Q9ES46	Q9ES46	Beta-parvin	Parvb	1	6	5	16.7	-0.24575	-1.21354	-1.52388	-0.28291	n.d	0.0397	-0.67543	n.d	-3.26454	n.d	-0.60768	-3.24078
Q8C7D2	Q8C7D2	Protein cereblon	Crbn	1	3	3	9.4	-0.24513	0.60925	0.34775	0.16221	-1.34637	-0.11032	-0.11342	1.51473	0.44016	0.67035	0.40256	0.46525
Q9D3U0;B0QZU5	Q9D3U0	Putative tRNA pseudouridine synthase Pus10	Pus10	2	8	8	13.9	-0.24489	0.06688	-0.70676	0.39934	-0.88561	-0.03034	0.12527	0.02048	0.43681	-1.90578	0.59837	0.47232
Q69ZS7	Q69ZS7	HBS1-like protein	Hbs1l	1	6	6	9.8	-0.24472	0.08309	-0.1732	n.d	-0.27934	-0.17524	n.d	0.9553	-0.64794	0.88077	n.d	-0.94204
Q8CF89	Q8CF89	TGF-beta-activated kinase 1 and MAP3K7-binding protein 1	Tab1	1	6	6	11.8	-0.24388	-0.34656	-0.55328	0.00014	-0.70769	0.01049	0.51348	-0.50928	0.46207	-0.95496	0.73643	0.74117
Q8CG76	Q8CG76	Aflatoxin B1 aldehyde reductase member 2	Akr7a2	1	13	13	35.1	-0.24366	0.31717	-0.35827	-0.15159	-0.97398	0.03506	-0.11458	0.23857	0.1213	-0.12798	-0.22938	-0.06309
E9QLL2;Q8BZ98;E0CXZ8;F2Z460	E9QLL2	Dynamin-3	Dnm3	4	18	7	18.7	-0.24335	-0.13188	-1.02559	-0.42049	-0.79303	0.61824	-0.15778	-0.18965	0.29835	-1.49832	-0.82559	1.67671
Q9QZ85	Q9QZ85	Interferon-inducible GTPase 1	Iigp1	1	9	9	26.9	-0.24316	-0.58958	-0.60574	0.12486	-0.26346	-0.76992	-0.70226	-0.67132	0.03648	-0.63431	-0.28921	-0.68762
Q8R1U1;G3UWH9;Q7TSQ9;G3UWX2;G3UYW8;G3XA67;G3UWY4	Q8R1U1	Conserved oligomeric Golgi complex subunit 4	Cog4	7	14	14	18.2	-0.24294	-0.69828	-1.01312	0.04208	-0.24955	-0.26574	-0.28085	-0.69151	-0.78261	-0.95659	-0.91716	-0.97229
P57746	P57746	V-type proton ATPase subunit D	Atp6v1d	1	10	10	40.1	-0.24281	0.26968	0.05508	-0.26823	-0.42078	-0.08131	-0.02937	0.52415	0.57482	0.55631	0.00834	0.59244
Q8R1K1	Q8R1K1	Ubiquitin-associated domain-containing protein 2	Ubac2	1	10	10	29.6	-0.24279	0.18907	-0.03856	-0.0282	0.31823	-0.28274	-0.33995	0.00239	0.47121	-0.91247	-0.02635	0.08584
Q9D394	Q9D394	Protein RUFY3	Rufy3	1	22	21	31.3	-0.2426	0.14107	-0.14988	-0.11029	-0.61173	-0.20294	0.10018	0.21985	0.1034	-0.02955	0.41673	-0.33601
P68181	P68181	cAMP-dependent protein kinase catalytic subunit beta	Prkacb	1	20	10	42.5	-0.24252	0.2452	0.31395	-0.19271	-1.05745	0.26987	-0.06584	1.24392	-0.00603	0.79994	0.04516	0.40319
Q9DC23	Q9DC23	DnaJ homolog subfamily C member 10	Dnajc10	1	12	12	11.5	-0.2424	0.01269	-1.13333	-0.32429	-0.2244	-0.18914	0.36584	-0.62005	-0.01551	-1.30363	-0.12414	0.04329
Q60823;F8WHG5;D3Z3N2;D3YXM7;D3Z490;D3YZJ5;D3Z0M3;D3Z5X2	Q60823	RAC-beta serine/threonine-protein kinase	Akt2	8	14	12	22	-0.24229	-0.21414	-1.01922	-0.03847	-0.82695	-0.05634	-0.18087	-0.19619	-0.39726	-0.91624	-0.09134	-0.6119
Q8R3D1;D6RJI8;D6RI34	Q8R3D1	TBC1 domain family member 13	Tbc1d13	3	5	5	15.5	-0.24146	-0.11955	-0.44931	0.07396	-0.51282	n.d	-0.11955	-0.04009	n.d	-0.82232	-0.11185	n.d
Q5SVL6	Q5SVL6	Rap1 GTPase-activating protein 2	Rap1gap2	1	8	8	13.2	-0.24139	0.51339	-0.58458	0.25133	-0.69577	-0.05907	-0.86395	0.35085	0.35608	-1.16427	-0.71964	0.1935
E9Q1T1;Q6PHZ2;E9Q1V9;E9Q1W0;E9PXV3;Q8CCM0;F7A856;F6RWZ9;F6ZIE1;D6RDQ8;E9QAJ4;E9PYZ8	E9Q1T1	Calcium/calmodulin-dependent protein kinase type II subunit delta	Camk2d	12	18	12	32.6	-0.24132	0.95785	0.65822	-0.49665	-0.20134	0.02105	0.69383	1.12753	0.86769	0.97425	0.84471	0.54681
Q8K3G9;D3Z340;D6RFR7;H3BL43;H3BJX0	Q8K3G9	DCC-interacting protein 13-beta	Appl2	5	21	20	27.9	-0.24084	-0.63314	-0.89117	-0.2623	-0.7698	0.34551	-0.60545	-0.53314	-0.89716	-1.13595	-0.62382	-0.73497
A2AFQ2;Q99N15;O08756	A2AFQ2	3-hydroxyacyl-CoA dehydrogenase type-2	Hsd17b10	3	13	13	64.6	-0.24078	-0.37641	-0.78316	-0.51953	-0.21367	-0.16871	-0.22834	-0.29818	-0.70552	-0.18007	-0.5649	-1.41699
P62715;P63330	P62715	Serine/threonine-protein phosphatase 2A catalytic subunit beta isoform;Serine/threonine-protein phosphatase 2A catalytic subunit alpha isoform	Ppp2cb;Ppp2ca	2	7	6	24.3	-0.24042	0.76625	0.52792	-0.39528	-0.62785	0.18663	0.13828	1.20331	0.8577	0.83022	-0.40287	0.79245
Q91XD6	Q91XD6	Vacuolar protein-sorting-associated protein 36	Vps36	1	22	22	42.5	-0.24042	0.06454	-0.23801	-0.34338	-0.56292	0.38659	-0.60192	0.60204	-0.54401	0.29613	-0.77559	0.27875
P57096;Q9D7U0	P57096	Prostate stem cell antigen	Psca	2	4	4	24.4	-0.24003	-1.93576	-1.78225	-0.25853	1.30024	-0.53051	-2.165	-1.68005	-1.49709	-0.27855	-1.86339	-1.84717
Q8R349	Q8R349	Cell division cycle protein 16 homolog	Cdc16	1	10	10	16.6	-0.23996	-0.31779	-0.69553	-0.26361	-0.23994	-0.23996	-1.00995	0.46988	-0.4332	-0.05231	-0.40909	-0.99761
Q9Z2Q6;A2ARU0	Q9Z2Q6	Septin-5	Sept5	2	14	13	35.8	-0.23975	-0.38164	-0.73397	0.10822	-1.04591	-0.19603	-0.86555	-0.82786	-0.14541	-2.4534	-0.948	-0.49951
Q80UK0	Q80UK0	SEC14 domain and spectrin repeat-containing protein 1	Sestd1	1	13	13	14.1	-0.23958	-0.70022	-0.83532	-0.05188	-0.85402	-0.07195	-1.05439	-0.12305	-0.81667	-1.75755	-0.85256	-0.67404
P22366;F6SPW1	P22366	Myeloid differentiation primary response protein MyD88	Myd88	2	6	6	19.6	-0.23921	0.36067	0.31116	-0.26741	-0.40045	0.64478	-0.42322	0.76695	-0.42885	0.96116	-0.59477	0.25608
Q8BKH7;A2AR12;A2AR15	Q8BKH7	Target of rapamycin complex 2 subunit MAPKAP1	Mapkap1	3	5	5	8.4	-0.23906	0.12993	-0.27841	n.d	-0.44827	-0.20538	n.d	1.65082	-0.61994	1.06556	n.d	-0.8088
P35295	P35295	Ras-related protein Rab-20	Rab20	1	2	2	11.2	-0.23853	0.6707	0.22702	-0.55209	0.83131	-0.2894	0.64736	-0.51321	0.58681	0.27881	0.44499	0.20791
F7C9H0	F7C9H0		Postn	1	5	2	52.9	-0.23843	-0.54117	-0.62527	-0.24563	-0.3235	n.d	-0.55061	0.55145	n.d	0.57234	-0.55036	n.d
P29699	P29699	Alpha-2-HS-glycoprotein	Ahsg	1	3	3	13.3	-0.23836	-1.23792	-1.04412	-0.0949	-0.55523	-0.29912	-1.55104	-1.19517	-0.55714	-0.66841	-1.36077	-0.72753
Q9DBC7;A2AI69	Q9DBC7	cAMP-dependent protein kinase type I-alpha regulatory subunit	Prkar1a	2	16	11	37.3	-0.23824	0.55331	0.39531	0.01607	-1.05439	-0.08117	0.07644	1.14677	0.48514	0.5653	1.06167	0.24256
Q3UMB9	Q3UMB9	WASH complex subunit 7	Kiaa1033	1	18	18	13.5	-0.23817	-0.0696	0.21332	0.14104	-0.24083	-0.25066	-0.70676	0.95901	0.20895	0.64684	-0.29053	0.17676
E9PUM4;Q71LX4	E9PUM4	Talin-2	Tln2	2	81	59	29.3	-0.23785	-0.20564	-0.27506	-0.35071	-0.69187	0.39594	0.03714	-0.08729	-0.58148	-0.36897	-0.1508	-0.07963
Q64737;D6RCG1	Q64737	Trifunctional purine biosynthetic protein adenosine-3;Phosphoribosylamine--glycine ligase;Phosphoribosylformylglycinamidine cyclo-ligase;Phosphoribosylglycinamide formyltransferase	Gart	2	26	26	22.6	-0.23751	0.11069	-0.21829	0.18587	-1.06736	-0.11852	-0.54318	0.31419	0.02261	-0.39837	0.12214	-0.29352
Q8K0E8;CON__P02676	Q8K0E8	Fibrinogen beta chain;Fibrinopeptide B;Fibrinogen beta chain	Fgb	2	13	13	24.1	-0.23746	-0.52301	-1.29679	-0.27042	0.08461	-0.52297	-0.54621	0.04679	-0.28377	-0.96027	-1.0333	-1.14722
H3BJ07;H3BJ82;Q8R088;H3BKI7;K3W4N3;H3BJI3;K3W4Q3;H3BJ12	H3BJ07	Golgi phosphoprotein 3-like	Golph3l	8	5	5	17.8	-0.2371	-0.62624	-0.99461	-0.11025	-0.3836	-0.02179	-0.67293	-0.35429	-1.71633	-0.74744	-0.77955	-1.90668
P40142	P40142	Transketolase	Tkt	1	17	17	26.5	-0.23693	-0.85245	-1.02828	-0.05186	-0.41525	-0.19788	-0.67754	-1.15029	-0.36473	-1.53761	-0.56736	-0.65455
Q8K296;B1ATD4;B1ATD5;M0QW74	Q8K296	Myotubularin-related protein 3	Mtmr3	4	4	4	1.9	-0.23635	-2.48701	-3.26685	n.d	-0.16637	-0.28181	n.d	-2.242	-3.70693	-2.53826	n.d	-4.17576
A2AQ19	A2AQ19	RNA polymerase-associated protein RTF1 homolog	Rtf1	1	8	8	9.4	-0.23633	0.26624	0.23787	0.12895	-1.28311	-0.08888	-0.25492	0.36624	0.44334	0.9589	0.15982	-0.01038
P63017;Q504P4;D3Z5E2;D3YW43	P63017	Heat shock cognate 71 kDa protein	Hspa8	4	41	25	54.5	-0.23604	0.77339	0.60542	-0.24151	-0.17669	-0.23749	0.16401	0.73923	1.03323	0.7945	0.46905	0.80025
Q8BYN3;J3QPF8	Q8BYN3	Inositol-tetrakisphosphate 1-kinase	Itpk1	2	10	10	31.7	-0.2357	0.33988	-0.11043	-0.3572	-0.94661	0.84479	0.63948	0.58549	-0.36135	-0.74203	0.45948	0.10904
Q8CDJ6	Q8CDJ6		4932411E22Rik	1	2	2	5.7	-0.23406	-1.01426	-1.40576	-0.13218	-0.88908	0.02489	-0.24001	-1.28971	-1.64998	-1.67047	-0.13884	-1.62911
Q91V41;A2AL34	Q91V41	Ras-related protein Rab-14	Rab14	2	18	18	82.3	-0.23363	0.89906	0.8755	-0.12576	0.26135	-0.39418	0.82715	0.98773	0.84434	1.88887	0.76613	0.6755
O35945	O35945	Aldehyde dehydrogenase, cytosolic 1	Aldh1a7	1	20	10	35.5	-0.23313	-1.15778	-1.0135	-0.39498	-1.02656	0.46456	-1.4932	-0.74724	-1.05631	-1.88253	-1.15489	-0.04436
Q3UM29	Q3UM29	Conserved oligomeric Golgi complex subunit 7	Cog7	1	22	22	24.7	-0.23301	-0.02598	-0.23912	-0.08128	-0.37694	-0.25463	-0.03779	-0.21021	0.20374	0.08604	-0.27413	-0.39453
Q8R307	Q8R307	Vacuolar protein sorting-associated protein 18 homolog	Vps18	1	20	20	13.6	-0.23289	-0.39967	-0.77928	0.1117	-0.22381	-0.50408	-0.78089	-0.29967	-0.33809	-0.42905	-0.64059	-0.79346
Q6P1B1;E9Q286	Q6P1B1	Xaa-Pro aminopeptidase 1	Xpnpep1	2	14	14	20.2	-0.23277	0.04702	-0.39834	-0.33105	-1.25805	0.01307	0.89522	-0.37806	-0.28677	-1.85107	0.36737	-0.3798
O35350;Q6J756;Q9D805	O35350	Calpain-1 catalytic subunit	Capn1	3	46	45	54	-0.23275	0.57243	0.44339	-0.30292	-0.68068	0.20226	0.20556	1.07169	0.13192	0.60811	0.25984	0.9607
D3YXJ5	D3YXJ5		Fam84b	1	6	6	15.2	-0.23245	0.96556	0.92958	-0.19992	-0.41962	0.53844	0.96556	1.2074	-0.94425	1.3413	1.11866	-0.20724
Q8CFV9	Q8CFV9	Riboflavin kinase	Rfk	1	4	4	20	-0.23219	0.06063	0.00408	-0.25882	-0.0139	-0.30541	0.37003	-2.16226	1.18785	-1.7617	0.69831	1.15584
P59438;E9Q3X4;F6Q7C7	P59438	Hermansky-Pudlak syndrome 5 protein homolog	Hps5	3	5	5	5.2	-0.2319	0.1549	-1.23035	n.d	-0.06516	-0.17438	n.d	-1.2584	0.52361	-0.86358	n.d	-0.24199
Q6PCN7;G3UVU1;E9PVX5	Q6PCN7	Helicase-like transcription factor	Hltf	3	8	8	6.8	-0.23185	-0.23143	-1.25463	n.d	-0.30529	-0.03311	n.d	-0.33574	0.31378	-0.99101	n.d	0.04768
Q924Z6;F6Y2I6;F6YJ47	Q924Z6	Exportin-6	Xpo6	3	2	2	1.8	-0.2317	-0.36117	-0.31014	-0.50857	n.d	-0.07901	-0.02591	n.d	0.50597	n.d	-0.18533	0.39784
Q8VDC1	Q8VDC1	FYVE and coiled-coil domain-containing protein 1	Fyco1	1	34	34	23.6	-0.23145	-0.92487	-1.15148	-0.01323	-0.54406	-0.20625	-0.79238	-0.54497	-1.69832	-0.8646	-0.60406	-2.23478
Q99LF4	Q99LF4	tRNA-splicing ligase RtcB homolog	D10Wsu52e	1	22	22	44.6	-0.23116	0.86726	0.44644	-0.06708	-0.81838	-0.10911	0.86247	1.25355	0.07316	0.69083	0.7314	0.34252
P35831	P35831	Tyrosine-protein phosphatase non-receptor type 12	Ptpn12	1	9	9	9.3	-0.23113	0.67216	-0.40856	-0.19839	-0.97319	0.31232	0.30442	0.90126	0.4277	-0.00856	-0.95135	0.79632
Q9R1S8;F2Z3X0	Q9R1S8	Calpain-7	Capn7	2	10	10	13.2	-0.2305	-0.20905	-0.96342	-0.22156	-0.44867	-0.18156	0.03297	-1.15622	-0.36248	-1.33333	-0.58046	-0.86674
Q8CBE3;H3BJS1;H3BJR7;Q05BF4;H3BK66;H3BJR4;H3BJZ0	Q8CBE3	WD repeat-containing protein 37	Wdr37	7	4	4	9.5	-0.22967	0.82112	0.55988	0.07847	-0.3293	-0.27434	0.782	0.10827	1.40915	-0.24802	1.12165	1.20388
Q99LD9;D3Z487;D3Z7J6	Q99LD9	Translation initiation factor eIF-2B subunit beta	Eif2b2	3	8	8	26.2	-0.22965	0.03769	-0.64654	0.14757	-0.97969	-0.23307	-0.10685	0.93956	-0.59496	-0.02981	-0.44379	-0.91077
P54775	P54775	26S protease regulatory subunit 6B	Psmc4	1	18	18	41.6	-0.22959	0.24689	0.33172	-0.21638	-0.2225	-0.25254	0.24975	-0.02296	0.45316	0.29295	0.15769	0.35881
Q8K1M6	Q8K1M6	Dynamin-1-like protein	Dnm1l	1	40	4	44.7	-0.22915	0.21386	-0.18686	-0.25018	-0.64801	0.48078	0.16547	0.19995	0.04642	-0.35417	0.14215	0.55312
Q6GTN1;Q9D844	Q6GTN1	DnaJ homolog subfamily C member 4	Dnajc4	2	2	2	12.7	-0.22884	-1.14689	-1.52449	n.d	0.75206	-0.33993	n.d	-1.50352	-1.31607	-0.97664	n.d	-1.64684
D3Z2E9;Q9D882;D3YYX8;D3Z7G3;F8WHN9	D3Z2E9	Uncharacterized protein C10orf35 homolog	2010107G23Rik	5	7	6	49.6	-0.2286	-0.48402	-0.80439	-0.15467	0.28321	-0.30611	-0.63284	-0.98044	-0.28423	-0.53685	-1.21402	-0.20308
Q9QXB9	Q9QXB9	Developmentally-regulated GTP-binding protein 2	Drg2	1	15	14	33.2	-0.2286	0.32937	0.22412	-0.19666	-0.58333	-0.03394	0.40341	0.72183	-0.33463	0.5191	0.09727	0.17546
A2ALV3;Q62420;Q8BXU5;F6ZL13;A2ALV1	A2ALV3	Endophilin-A1	Sh3gl2	5	17	10	32	-0.2285	0.44708	0.04501	-0.0695	-0.65195	-0.14022	0.26367	0.45134	0.44515	0.30675	0.54037	-0.15499
Q60596	Q60596	DNA repair protein XRCC1	Xrcc1	1	7	7	9.2	-0.228	-1.32667	-2.00912	-0.228	-0.35901	n.d	-0.82393	-2.56021	n.d	-2.68145	-1.03944	n.d
Q3TIR3	Q3TIR3	Synembryn-A	Ric8a	1	13	12	22.5	-0.22789	-0.00195	-0.38385	-0.29292	-0.45081	0.36569	0.1069	0.22878	-1.10969	-0.35639	0.17389	-0.65687
P10605	P10605	Cathepsin B;Cathepsin B light chain;Cathepsin B heavy chain	Ctsb	1	3	3	10.3	-0.22784	-0.0427	0.51123	-0.06932	-0.35825	-0.22784	-0.12591	0.68287	-0.2427	0.9379	0.05304	0.78571
A2A841;P48193;A2A838;A2A839;A2A842;A2AD32;F7BUB8;F6S4K9;F7CR30	A2A841	Protein 4.1	Epb4.1;Epb41	9	19	15	20	-0.22781	-0.45558	-0.8226	-0.26871	-0.52535	0.39012	-0.32548	-0.18835	-2.08759	-0.72112	-0.30445	-1.41393
Q3UKC1;D3Z213;D3Z715	Q3UKC1	Tax1-binding protein 1 homolog	Tax1bp1	3	9	9	10.1	-0.22762	0.09907	-0.24714	-0.04094	-0.21558	-0.28551	1.1799	0.07588	-0.07663	-0.08507	1.31852	-0.38243
Q5XPI3;Q05CH9;E0CXL3;G3UYH5;E0CX26;F7B5Z3;F6U715;E0CYS5	Q5XPI3	E3 ubiquitin-protein ligase RNF123	Rnf123	8	14	13	7.6	-0.22747	-0.51285	-0.8206	-0.12713	-0.44363	0.05603	-0.15037	-0.68035	-1.20995	-1.55536	-0.58003	-1.0196
Q7TSE6	Q7TSE6	Serine/threonine-protein kinase 38-like	Stk38l	1	13	10	30.4	-0.22746	0.22444	-0.49548	-0.3903	-0.22746	0.64469	-0.54346	0.77448	-0.04735	0.35348	-0.91349	0.38701
E9Q035;Q921I1;P47758;F7CJN9;F7BAE9;D3YYR8;E9Q2Q7;Q9DBD0;CON__Q2HJF0;D3YY36	E9Q035	Serotransferrin;Signal recognition particle receptor subunit beta	Gm20425;Tf;Srprb	10	28	26	24	-0.22719	0.17668	0.16894	-0.27626	0.37306	-0.20322	0.09125	-0.27617	0.15974	0.48954	0.36894	-0.02082
Q8C0D5;D3Z1V3	Q8C0D5	Elongation factor Tu GTP-binding domain-containing protein 1	Eftud1	2	20	20	11.7	-0.22715	-0.52382	-0.74846	0.00806	-0.52297	-0.05981	-0.49195	-0.12981	-1.36156	-0.33157	-0.5155	-1.26001
Q80X90	Q80X90	Filamin-B	Flnb	1	102	88	40	-0.22678	-0.28812	-0.4637	0.32849	-0.85358	-0.24308	-0.64409	0.21075	-0.43084	-0.27694	-0.11458	-0.4938
P60843	P60843	Eukaryotic initiation factor 4A-I	Eif4a1	1	30	11	54.7	-0.22668	1.10973	0.77218	-0.15629	-0.75241	-0.01888	0.76373	1.495	0.70692	1.30414	0.73985	0.84129
P23475;E9Q0B8;E9Q163;E9PZD4;E9Q4A4	P23475	X-ray repair cross-complementing protein 6	Xrcc6	5	16	16	22.9	-0.22661	-0.37267	-0.45403	-0.02922	-0.51354	-0.22172	-0.93204	-0.35171	-0.30739	-0.52917	-0.26682	-0.33436
Q921X9	Q921X9	Protein disulfide-isomerase A5	Pdia5	1	11	11	17	-0.22661	-0.34106	-0.85972	-0.32366	-0.3054	0.34982	0.00864	0.099	-1.63168	-0.37121	-0.0508	-1.20415
G3X8Y3;Q80UM3;E9PZ53	G3X8Y3	N-alpha-acetyltransferase 15, NatA auxiliary subunit	Naa15	3	35	30	35.6	-0.22634	-0.16227	-0.31045	0.13435	-0.82534	0.17683	-0.28184	0.20813	-0.60998	-0.54625	0.37557	-0.17528
D3Z656;Q8CHC4;F7BQW7;E9Q7S0;D3Z1M7;F7CD11;F6VSS8	D3Z656	Synaptojanin-1	Synj1	7	13	13	9.5	-0.22631	-0.84318	-2.05637	0.52025	-0.92114	-0.18843	-1.07356	-1.01607	-0.79735	-2.13617	-0.89741	-1.29513
Q3TZM9;F6R220	Q3TZM9	GDP-Man:Man(3)GlcNAc(2)-PP-Dol alpha-1,2-mannosyltransferase	Alg11	2	9	9	18.5	-0.22589	-0.06302	0.26864	-0.20349	0.50141	-0.25749	0.71223	-0.73554	0.14508	-0.48467	0.76077	0.23636
Q8CHY3	Q8CHY3	Dymeclin	Dym	1	5	5	6.3	-0.22535	0.56715	-0.17355	-0.19907	-0.51746	0.43829	0.42999	0.66821	0.07384	0.20849	0.09397	0.48908
P61089;Q9CQ37	P61089	Ubiquitin-conjugating enzyme E2 N	Ube2n	2	10	10	59.2	-0.22511	0.56651	0.54996	-0.1976	-0.88569	0.38228	0.47152	1.12342	0.32862	0.76973	0.73613	0.36384
Q61578	Q61578	NADPH:adrenodoxin oxidoreductase, mitochondrial	Fdxr	1	17	17	36.6	-0.22486	-0.46977	-1.04438	0.29419	-0.38813	0.31996	-1.30983	-0.12393	-0.66977	-1.09117	-2.08902	-0.37051
Q8BGU5	Q8BGU5	Cyclin-Y	Ccny	1	2	2	9.4	-0.22482	0.89589	0.30213	-0.10395	-0.4371	-0.05867	0.37245	0.87955	0.91774	0.33277	0.40081	0.87736
E9QKE4;Q8BMG7	E9QKE4	Rab3 GTPase-activating protein non-catalytic subunit	Rab3gap2	2	27	27	20.8	-0.22479	0.00201	-0.09365	-0.15775	-0.55648	-0.10446	-0.12228	0.10627	0.00784	-0.40582	0.12241	-0.12905
Q5SUA5	Q5SUA5	Unconventional myosin-Ig	Myo1g	1	12	11	10.4	-0.22462	0.16143	-0.29696	-0.22462	n.d	-0.07415	-0.35545	n.d	0.69068	n.d	-0.09696	-0.27925
Q9DCR2	Q9DCR2	AP-3 complex subunit sigma-1	Ap3s1	1	7	7	31.1	-0.22457	0.82336	1.0302	-0.22523	-0.26559	0.33594	2.07495	0.64425	0.44571	0.05288	2.04701	0.9046
O88597;E9PYD6;F7CVL9	O88597	Beclin-1	Becn1	3	9	9	20.1	-0.22445	-0.87911	-1.1727	-0.28595	-0.45777	0.01221	-1.33687	-2.14552	-0.17961	-3.01364	-1.30274	-0.28777
Q91YM2	Q91YM2	Rho GTPase-activating protein 35	Arhgap35	1	16	16	10	-0.22438	-1.03418	-2.02235	-0.35087	-0.33515	0.18625	-2.35415	-1.01907	-0.82353	-1.86519	-2.23243	-0.77398
Q9QY36;B1AUY7;B1AUY8	Q9QY36	N-alpha-acetyltransferase 10	Naa10	3	7	2	32.3	-0.22418	1.51629	0.77199	0.38593	-1.09653	-0.24872	1.26608	1.62076	1.41791	0.26488	1.38482	0.8131
Q9JI90;G3XA54	Q9JI90	E3 ubiquitin-protein ligase RNF14	Rnf14	2	5	5	9.1	-0.224	0.61934	0.47306	-0.10908	-0.82123	0.04432	0.61934	-0.46978	1.54004	-1.41675	0.67306	1.79439
P97807;H3BKG7	P97807	Fumarate hydratase, mitochondrial	Fh	2	16	16	36.1	-0.22385	0.37236	0.42695	-0.58433	-0.30164	0.33193	1.53704	-1.15213	-0.18513	-1.32845	0.73444	0.13346
Q6A028	Q6A028	Switch-associated protein 70	Swap70	1	22	22	29.1	-0.22383	0.13605	0.04452	0.01564	-0.74181	0.11863	0.12389	0.83934	-0.62457	0.31337	0.66412	-0.6512
G3X914;E9PV12;Q9D5V5;E9Q6Z0;F8VQI6	G3X914	Cullin-5	Cul5	5	26	26	27	-0.22378	0.01064	-0.27476	-0.0289	-0.76768	-0.11294	-0.33139	0.44483	-0.05597	-0.2186	0.04865	-0.25537
A2AQN4;A2AQN5;Q9QXG4;F7CU63	A2AQN4	Acetyl-coenzyme A synthetase, cytoplasmic	Acss2	4	7	7	10.5	-0.22369	-0.64124	-0.89036	-0.00121	-0.88262	-0.19868	0.23002	-0.63376	-0.81398	-1.53061	0.24086	-0.99488
Q8BN51;Q9R088	Q8BN51	Thymidine kinase 2, mitochondrial	Tk2	2	3	3	11.1	-0.22363	1.03625	0.69573	-0.23414	n.d	-0.00525	1.24167	n.d	0.07752	n.d	0.89573	0.12095
Q07813	Q07813	Apoptosis regulator BAX	Bax	1	6	6	33.3	-0.22349	0.55997	0.90986	-0.06555	-0.41535	-0.12928	-0.01179	1.75896	0.54725	1.37581	-0.09542	1.35213
Q2TBE6	Q2TBE6	Phosphatidylinositol 4-kinase type 2-alpha	Pi4k2a	1	6	6	12.3	-0.22329	-1.5447	-0.99123	-0.79759	-0.46371	-0.22329	-2.23996	-3.4935	2.78761	-3.18489	-2.75789	2.62662
Q8C165;F7B8J4	Q8C165	Probable carboxypeptidase PM20D1	Pm20d1	2	12	12	34.4	-0.22305	0.06321	-0.06184	-0.66511	0.44742	-0.19082	0.53561	-0.75972	0.10192	-0.36171	-0.13408	0.5378
P11688	P11688	Integrin alpha-5;Integrin alpha-5 heavy chain;Integrin alpha-5 light chain	Itga5	1	3	3	3.6	-0.22295	-0.87369	-1.21904	-0.11674	-0.22295	-0.2582	-1.01033	-0.62949	-1.07369	-0.33136	-2.00897	-1.41904
Q52KI8;E9PUK6;A2A8V9;A2A8V8;E9QKA4;A2A983;F6T4M4;F7BWM1	Q52KI8	Serine/arginine repetitive matrix protein 1	Srrm1	8	5	5	6.1	-0.22295	-1.1679	-1.41148	n.d	-0.18017	-0.47109	n.d	-1.0679	-1.43534	-1.01148	n.d	-1.98862
Q63844;D3Z3G6;D3Z6D8	Q63844	Mitogen-activated protein kinase 3	Mapk3	3	18	12	43.9	-0.22294	0.48221	0.10987	-0.22423	-0.88395	-0.14153	0.24716	1.73007	-0.09234	0.97518	0.22002	-0.52257
Q8VCU2;O70362	Q8VCU2	Phosphatidylinositol-glycan-specific phospholipase D	Gpld1	2	4	4	4.8	-0.22283	0.11185	-0.42752	-0.00038	-0.85998	-0.30176	0.04312	0.89877	0.02051	0.01426	-1.19897	-0.17004
Q9D8T2	Q9D8T2	Gasdermin-D	Gsdmdc1	1	12	12	20.9	-0.2228	0.34295	0.00708	-0.02873	-0.66903	-0.0152	0.25696	0.41566	0.46057	-0.29991	0.27041	0.04191
Q80UW5	Q80UW5	Serine/threonine-protein kinase MRCK gamma	Cdc42bpg	1	19	17	12.8	-0.22265	-0.53233	-0.73952	-0.10779	-0.48423	-0.11436	-0.47535	-0.25497	-0.91602	-0.0985	-0.46146	-1.18924
Q99KI3	Q99KI3	Transmembrane protein 111	Tmem111	1	11	11	35.6	-0.22221	-0.09151	-0.15295	-0.24305	0.78283	-0.25663	-1.23181	-0.95439	0.49588	-0.33189	-1.04734	0.23152
Q9CPU0	Q9CPU0	Lactoylglutathione lyase	Glo1	1	7	7	22.8	-0.22214	0.19281	0.27306	-0.05077	-0.54949	0.00963	0.42059	0.26513	-0.44298	0.66205	0.55817	-0.03162
Q9DCZ4;B1ASQ2;Q9D186	Q9DCZ4	Apolipoprotein O	Apoo	3	5	5	25	-0.22151	0.6731	0.95251	-0.24185	0.5653	-0.21452	0.73206	0.48933	0.86021	1.52233	1.10896	0.74169
Q61024;D3Z0C2;D3YYR0	Q61024	Asparagine synthetase [glutamine-hydrolyzing]	Asns	3	7	7	13.9	-0.2213	-0.3026	-0.96636	-0.11056	-0.72442	-0.05303	0.1784	-0.30706	-0.39899	-1.07043	0.57961	-0.46764
A2A7S7;Q91WQ3;F6VXZ2	A2A7S7	Tyrosine--tRNA ligase, cytoplasmic	Yars	3	22	22	28	-0.22122	-0.33995	-0.98637	-0.20613	-0.73644	0.05214	-0.3386	-0.23995	-1.22011	-0.8145	-0.27981	-0.61851
F8VPU2;E9Q805	F8VPU2		Farp1	2	17	17	15.4	-0.2207	0.57112	-0.31029	-0.14481	-0.78772	-0.10361	-0.67063	1.28549	0.42216	-0.1751	-0.1386	0.15243
A2AI52;Q80U87	A2AI52	Ubiquitin carboxyl-terminal hydrolase;Ubiquitin carboxyl-terminal hydrolase 8	Usp8	2	9	9	9.3	-0.22066	-0.32006	-1.15121	0.26496	-0.3021	-0.17591	-0.17781	-0.25152	0.89983	-1.09506	-0.5511	0.27356
Q3UFK8;D3Z5B2	Q3UFK8	FERM domain-containing protein 8	Frmd8	2	7	7	16.1	-0.22058	0.14744	0.07304	-0.05811	-0.39768	0.42062	0.73278	-0.23471	-0.16863	0.47304	0.29514	-0.25687
Q91X51	Q91X51	Golgi reassembly-stacking protein 1	Gorasp1	1	4	3	5.8	-0.22055	-0.52807	-0.40315	n.d	-0.22361	0.39627	n.d	-0.03147	-1.42981	0.04117	n.d	-0.72004
P11276	P11276	Fibronectin;Anastellin	Fn1	1	15	15	4.9	-0.22045	-0.64056	-1.27917	-0.52953	0.13304	-0.32653	-0.23927	-2.22907	0.29296	-2.36226	-0.97582	0.029
Q9CWK8	Q9CWK8	Sorting nexin-2	Snx2	1	24	22	48.4	-0.2204	0.3878	0.10801	-0.27056	-0.63341	0.04264	0.20338	0.75216	0.13516	0.51348	0.37206	-0.10398
Q8BGQ7	Q8BGQ7	Alanine--tRNA ligase, cytoplasmic	Aars	1	32	32	29	-0.22023	0.38482	-0.03682	-0.01532	-0.99028	-0.0521	0.50735	0.83569	-0.4656	-0.1107	0.65526	-0.48475
Q8K0U4	Q8K0U4	Heat shock 70 kDa protein 12A	Hspa12a	1	20	19	30.8	-0.22003	0.09078	0.23733	-0.32146	-0.2809	0.46132	-0.21333	1.09686	-0.13312	0.31949	0.40855	0.22443
E9PV45;B1AY13	E9PV45	Ubiquitin carboxyl-terminal hydrolase;Ubiquitin carboxyl-terminal hydrolase 24	Usp24	2	34	34	10.4	-0.21996	0.10696	-0.22915	0.06005	-0.57027	-0.22977	-0.70206	0.21011	0.55204	0.06196	-0.56341	0.32605
P14685;F7B7L8	P14685	26S proteasome non-ATPase regulatory subunit 3	Psmd3	2	34	34	53.4	-0.21956	0.44681	-0.09566	-0.01435	-0.7865	0.02063	0.27519	0.60633	0.15415	-0.07972	0.32129	-0.21394
Q8BYK6	Q8BYK6	YTH domain family protein 3	Ythdf3	1	10	5	17.1	-0.21951	0.09748	-0.30913	-0.20428	-0.43411	0.50965	-0.10915	1.16775	-1.15828	-0.30994	0.06612	-0.57048
O88844;D3YVY3	O88844	Isocitrate dehydrogenase [NADP] cytoplasmic	Idh1	2	27	25	56.5	-0.21929	0.44279	0.06273	-0.56971	-0.10608	0.01621	0.50195	0.37072	0.28643	-0.07056	0.0782	1.04459
Q9WVL0	Q9WVL0	Maleylacetoacetate isomerase	Gstz1	1	10	10	51.4	-0.21925	0.16782	0.21186	-0.34068	-0.39825	0.05603	0.08185	0.02254	0.14789	-0.07745	0.06819	1.03445
Q3UYC0;E0CYP3;E9Q2I3;F8WGF9;Q8BU27	Q3UYC0	Protein phosphatase 1H	Ppm1h	5	16	16	27.7	-0.21922	-0.35618	-0.73366	-0.12036	-0.87867	0.09923	-0.27849	-0.62243	0.30929	-1.30343	-0.48096	-0.04527
H7BX59;Q9WU56;D3YWU8	H7BX59	Pseudouridine synthase;tRNA pseudouridine synthase A, mitochondrial	Pus1	3	3	3	7.5	-0.21912	-0.65472	-1.64161	-0.4489	n.d	-0.13251	-0.92404	n.d	-0.40643	n.d	-1.60839	-0.92814
P56395;G5E850;E0CY88	P56395	Cytochrome b5	Cyb5a;Cyb5	3	9	9	52.2	-0.21907	0.19303	0.18918	0.1586	-0.43434	-0.12468	-0.29211	0.25394	0.3031	0.65249	0.04271	0.94412
P70460	P70460	Vasodilator-stimulated phosphoprotein	Vasp	1	8	8	23.5	-0.21902	-0.35505	-0.44819	-0.07139	-0.74	0.20939	-0.05471	0.05788	-1.35974	0.03827	0.47373	-0.83265
Q3TPX4;E9PZ92;E0CYX2	Q3TPX4	Exocyst complex component 5	Exoc5	3	18	18	25	-0.21902	0.68256	0.4992	-0.00549	-0.31192	-0.22135	-0.05478	0.51777	0.8759	0.48629	0.30486	0.69221
E9QN70;P02469	E9QN70	Laminin subunit beta-1	Lamb1	2	5	5	2.6	-0.21888	-2.04778	-1.84266	0.28024	-1.07172	-0.54145	-2.25965	-2.41412	-0.3063	-4.27905	-1.72166	-0.81889
Q61074	Q61074	Protein phosphatase 1G	Ppm1g	1	7	7	9.6	-0.21851	-0.67533	-0.81883	-0.13109	-0.32411	0.13619	-0.95304	-0.07795	-1.00253	-0.02871	-0.72786	-0.92025
P70340;Q8C3Y6	P70340	Mothers against decapentaplegic homolog 1	Smad1	2	4	1	11	-0.2183	-0.79946	-0.60775	-0.20224	-0.97704	-0.20088	-0.71437	-0.67196	-1.02016	-1.58749	-0.77942	-0.5832
Q99KY4;F6SLK1;D6RHK5	Q99KY4	Cyclin-G-associated kinase	Gak	3	23	18	14.6	-0.21791	-0.15155	-0.3569	-0.25505	-0.38086	0.29831	0.7685	0.1249	-0.81398	-0.00133	0.69127	-0.91695
Q8CGY8	Q8CGY8	UDP-N-acetylglucosamine--peptide N-acetylglucosaminyltransferase 110 kDa subunit	Ogt	1	21	21	22	-0.21768	0.1454	-0.31014	-0.12844	-0.66903	0.0861	0.15462	0.13162	0.17207	-0.35374	0.23131	0.25865
P11983;F2Z483	P11983	T-complex protein 1 subunit alpha	Tcp1	2	27	27	43	-0.21756	0.06885	-0.19331	0.16247	-1.03174	-0.1488	0.23066	0.1112	-0.4409	-0.46738	0.83532	-0.61734
E9PV03;F7BJ98;F7D418;F6U6E8	E9PV03		Nbeal1	4	41	40	14.7	-0.21746	-0.04063	-0.47806	-0.1795	-0.79418	-0.13736	-0.05733	-0.35162	0.08342	-0.76564	-0.20964	0.19302
O88685;B7ZCF1;A2AGN7;F6Q2E3	O88685	26S protease regulatory subunit 6A	Psmc3	4	21	21	53.8	-0.21736	-0.13436	-0.17186	-0.24607	-0.13395	-0.27101	0.62948	-0.2359	0.02277	-0.36373	0.93565	-0.09461
Q6PD28	Q6PD28		Ppp2r5b	1	6	5	8.2	-0.21717	0.06321	-0.586	-0.14576	n.d	-0.33794	-0.31325	n.d	0.64642	n.d	-0.18164	0.33049
A6H8H2;E9Q449;F6WXD7	A6H8H2		Dennd4c	3	13	13	6	-0.21711	-0.3321	-0.63129	-0.21711	-0.40047	0.2756	-0.75841	0.71065	-0.71097	0.08901	-0.55047	-1.01794
Q9CQB5;D3Z3X4	Q9CQB5	CDGSH iron-sulfur domain-containing protein 2	Cisd2	2	5	5	42.2	-0.2169	-0.56773	-0.40606	-0.21484	0.93538	-0.48983	-0.44614	-1.35027	-0.38514	-0.13971	-0.07628	-0.13943
Q64669	Q64669	NAD(P)H dehydrogenase [quinone] 1	Nqo1	1	14	14	35	-0.21679	-1.05831	-0.81739	-0.23396	-0.62544	0.47633	-1.50979	-0.30349	-0.67867	0.17981	-1.14532	0.21353
Q6P3D0;E9Q9G1	Q6P3D0	U8 snoRNA-decapping enzyme	Nudt16	2	5	4	26.7	-0.21637	0.71987	0.19961	0.01493	-1.20566	-0.21637	0.53777	-0.17658	1.22265	-1.05975	0.85965	0.37189
Q7TN05;E0CZ77;E0CXQ0	Q7TN05	AP-1 complex subunit sigma-3	Ap1s3	3	3	2	17.5	-0.21622	0.80367	0.16787	-0.93907	n.d	1.09855	1.30085	n.d	0.08037	n.d	0.14731	0.60011
Q8JZQ9	Q8JZQ9	Eukaryotic translation initiation factor 3 subunit B	Eif3b	1	23	23	26.9	-0.21546	0.3034	-0.43965	-0.12964	-1.37561	0.16941	0.06652	0.60682	0.05549	-0.57893	-0.23633	0.11586
Q8C0D4;B2RUJ8	Q8C0D4	Rho GTPase-activating protein 12	Arhgap12	2	12	12	15.5	-0.21538	-0.0879	-0.45094	-0.26626	-0.45283	0.36614	-0.0879	0.96153	-1.0285	0.40539	-0.09426	-0.88792
E9PYG6	E9PYG6		Rasa1	1	20	20	15.2	-0.21476	-0.42651	-1.00882	-0.10852	-0.58223	-0.14256	0.36218	-0.56993	-1.49804	-1.07225	0.27328	-1.2721
F7DCH5;Q08EB6;E9Q8N5;Q8BRT1	F7DCH5	CLIP-associating protein 2	Clasp2	4	25	23	16.4	-0.21456	0.65028	0.41471	-0.49899	-0.37189	0.46017	0.13617	0.0903	0.634	-0.07649	-0.02944	1.2223
Q8R5C5;E0CYB4;E0CZD4	Q8R5C5	Beta-centractin	Actr1b	3	10	3	35.6	-0.21446	-0.82883	-1.27623	0.09221	-0.8614	-0.21446	-2.1887	0.20923	-1.40012	-0.88586	-2.09129	-1.17831
Q60932;F2Z471	Q60932	Voltage-dependent anion-selective channel protein 1	Vdac1	2	21	21	69.3	-0.21441	0.05272	0.17351	-0.39893	1.14359	-0.44597	-0.13829	-0.1659	0.43782	0.84187	-0.08965	0.09697
Q91V36	Q91V36	Nuclear receptor-binding protein 2	Nrbp2	1	7	7	16.2	-0.21379	0.06358	-0.43863	-0.06762	-0.46825	0.78283	-0.69076	0.62557	-1.38879	0.56726	-0.65563	-0.34342
B2RQC6;E9QAI5;G3UWN2;B7ZN27;E9QAT6;Q8C196	B2RQC6		Cad	6	52	48	24.4	-0.21365	-0.20499	-0.56234	0.03281	-0.41097	-0.34185	-0.36545	0.00071	-0.39001	-0.2275	-0.16602	-0.85482
Q8K4Z3	Q8K4Z3	NAD(P)H-hydrate epimerase	Apoa1bp	1	5	5	13.8	-0.21344	-0.17994	-0.44409	-0.32898	-0.23048	0.77374	-1.00289	-0.07065	-0.38922	-0.26783	-0.77781	0.33903
Q8BUY9	Q8BUY9	Geranylgeranyl transferase type-1 subunit beta	Pggt1b	1	3	3	10.3	-0.2131	-1.6481	-1.45642	-0.36214	n.d	0.46978	-2.11189	n.d	-1.8481	n.d	-2.19363	-1.38622
P10493	P10493	Nidogen-1	Nid1	1	4	4	4.2	-0.2127	-1.10725	-1.42982	-0.12616	-1.20703	n.d	-1.27928	-0.35128	n.d	-2.1317	-1.01191	n.d
Q8JZR0	Q8JZR0	Long-chain-fatty-acid--CoA ligase 5	Acsl5	1	22	19	33.1	-0.21252	0.37197	0.16536	-0.56032	0.64644	-0.23628	1.10792	-0.41321	0.19355	0.34457	0.47571	-0.0636
D3YUE2;Q61398;D3YZE3;F6QJE1;D3YWH0	D3YUE2	Procollagen C-endopeptidase enhancer 1	Pcolce	5	8	8	16.2	-0.21207	0.3373	-0.13857	0.13659	-0.21808	-0.19737	0.30503	0.32148	0.42142	0.05208	-0.10322	0.54388
E9PY58;Q60649;D3YZF1;D3Z7V2	E9PY58	Caseinolytic peptidase B protein homolog	Clpb	4	14	14	21.2	-0.21205	-0.03463	-0.6186	-0.2106	-0.65533	0.55434	-0.43023	0.14074	-0.60964	-0.36725	-0.24221	-0.12327
P12382	P12382	6-phosphofructokinase, liver type	Pfkl	1	31	26	32.4	-0.21148	0.40478	0.18062	-0.00361	-1.114	0.0192	0.79411	0.13707	0.06571	-0.79957	1.02304	-0.01938
Q91V01;D6RGA3	Q91V01	Lysophospholipid acyltransferase 5	Lpcat3	2	6	6	12.5	-0.21125	0.83889	0.78196	-0.45455	1.08644	-0.39028	1.04092	0.16327	0.3777	1.45278	1.08777	-0.43586
Q99KG3	Q99KG3	RNA-binding protein 10	Rbm10	1	7	6	5.7	-0.21103	-0.96305	-1.00591	-0.23441	-0.02971	-0.21103	-1.81657	-1.7537	-0.87303	-1.29908	-1.88364	-0.24775
Q3V384;F6VT60;E9Q4K2;F6RBS7	Q3V384	Lactation elevated protein 1	Lace1	4	10	10	20.2	-0.21081	-0.90639	-0.48965	-0.28579	1.05235	-0.57413	-1.52014	-0.91934	0.21753	0.59177	-1.55076	-0.13847
E9QNR6;Q8VD62	E9QNR6	UPF0696 protein C11orf68 homolog	AI837181;Bles03	2	5	5	18.1	-0.21076	-1.00302	-1.1798	0.31208	-1.66356	n.d	-1.03483	-0.02262	n.d	-1.50995	-0.9941	n.d
P11499;E9Q3D6;E9Q0C3;E9PX27;D3Z1R1	P11499	Heat shock protein HSP 90-beta	Hsp90ab1	5	56	37	55.5	-0.21068	0.54476	0.40815	-0.02741	-0.87026	-0.0904	0.30009	0.91307	0.22649	0.21657	0.86366	0.52501
F8VQF9;Q3TLI0	F8VQF9	Trafficking protein particle complex subunit 10	Trappc10	2	16	16	13.7	-0.21041	-0.03573	-0.51608	-0.17199	-0.34646	0.04838	0.01182	0.16045	-0.91118	0.49196	-0.58338	-0.75568
Q8R4H9	Q8R4H9	Zinc transporter 5	Slc30a5	1	6	6	8.1	-0.2104	-0.90958	-0.86944	-0.12279	0.85431	-0.21245	-0.97214	-1.45137	-0.84203	-0.52702	-0.93926	-1.0407
Q9R1Q9;Q3TKX1;B7FAU3;B7FAU7;F6X9J0;F6ZE56	Q9R1Q9	V-type proton ATPase subunit S1	Atp6ap1	6	5	5	14	-0.21038	-0.76022	-1.1603	-0.24236	0.41878	-0.48229	-1.19166	-0.56116	0.54178	-0.11393	-1.67613	-0.07732
Q8BND3	Q8BND3	WD repeat-containing protein 35	Wdr35	1	6	6	3.9	-0.21026	-0.76448	-1.02227	-0.25054	-0.6444	-0.07757	-0.76373	-0.96973	1.90655	-1.30939	-0.69514	0.70168
Q7TS68;A2ASK1;Q8BXZ8	Q7TS68	Putative methyltransferase NSUN6	Nsun6	3	10	10	25.8	-0.21021	-0.53106	-0.50036	-0.15788	-1.44183	-0.00723	0.11336	0.1444	-1.87123	-0.82117	-0.03875	-1.91569
P68404	P68404	Protein kinase C beta type	Prkcb	1	14	9	22.4	-0.2098	0.43562	0.3206	0.1529	-0.80864	-0.08786	-0.13526	0.33675	0.63097	0.64477	0.54503	0.00283
Q62148;Q9JHW9;G3UYH1	Q62148	Retinal dehydrogenase 2	Aldh1a2	3	14	11	28.4	-0.20975	0.17173	-0.26786	0.38482	-1.33206	-0.24818	-0.17959	0.9351	-0.16024	-0.59962	0.23897	-0.90165
Q9WVA3	Q9WVA3	Mitotic checkpoint protein BUB3	Bub3	1	3	3	9.5	-0.20975	-1.16607	-1.52231	-0.807	0.01692	-0.20975	-1.16607	-0.67347	-1.16832	-1.30046	-1.32231	-1.15086
E9PV22;Q505F5;F6Z4L9	E9PV22	Leucine-rich repeat-containing protein 47	Lrrc47	3	17	17	25	-0.20971	-0.30044	-0.5604	-0.13029	-1.05295	-0.07153	-0.08005	-0.81715	0.01088	-1.07063	-0.11435	0.09805
P97314	P97314	Cysteine and glycine-rich protein 2	Csrp2	1	3	3	22.3	-0.20959	1.031	0.6352	-0.045	-0.88833	-0.29924	0.71987	0.85449	1.28352	0.36382	0.83649	0.78583
P00329	P00329	Alcohol dehydrogenase 1	Adh1	1	15	15	41.1	-0.20909	-0.70994	-0.73429	-0.74911	-0.48269	0.35648	-0.50954	-0.04196	-1.16182	-0.93275	-0.63509	-0.86544
Q9D365	Q9D365	Signal peptidase complex subunit 3	Spcs3	1	3	3	11.7	-0.20908	-0.23114	-0.37552	-1.01269	0.65453	-0.39912	-0.23114	-0.00718	-0.35323	0.46742	-0.95792	-0.85561
Q9Z0S1;D3Z0E6;D3Z5X0	Q9Z0S1	3(2),5-bisphosphate nucleotidase 1	Bpnt1	3	7	7	26.6	-0.20893	1.82421	1.68145	0.08461	-1.10983	-0.12075	1.21889	2.10148	1.50895	1.76509	2.16145	1.49429
F6VW30;F6YY69;P68254	F6VW30	14-3-3 protein theta	Ywhaq	3	14	9	38.6	-0.20884	0.23547	0.41824	0.25773	-0.94998	-0.26351	0.1111	0.73115	-0.32351	0.49519	0.98313	-0.15578
Q8BKR5	Q8BKR5	Protein phosphatase 1 regulatory subunit 37	Ppp1r37	1	5	5	6.7	-0.20883	-0.94516	-1.30931	-0.19666	n.d	-0.18383	-0.97917	n.d	-0.22189	n.d	-1.17822	-0.3281
Q80ZX0;F6VJC5;F6YIN5	Q80ZX0		Sec24b	3	15	15	11.8	-0.20876	0.14716	-0.46396	-0.15948	-0.68985	0.14287	0.22089	0.49383	-0.29151	-0.37992	0.38786	-0.54457
Q6QI06	Q6QI06	Rapamycin-insensitive companion of mTOR	Rictor	1	8	8	5.1	-0.20866	0.09596	-0.57932	-0.29663	-0.52957	-0.09265	-0.19309	-0.96237	1.11311	-2.06538	-0.49685	0.45028
P19157;P46425	P19157	Glutathione S-transferase P 1;Glutathione S-transferase P 2	Gstp1;Gstp2	2	8	8	44.3	-0.20851	0.98152	0.92585	-0.25543	-0.75521	0.33388	0.01785	1.03422	1.25389	0.74424	-0.08643	1.81988
Q71RI9;D6RJ70	Q71RI9	Kynurenine--oxoglutarate transaminase 3	Ccbl2	2	5	5	16	-0.20851	0.64695	0.54019	-0.25527	n.d	0.97768	0.58555	n.d	0.89045	n.d	0.39802	1.92998
Q9CW46	Q9CW46	Ribonucleoprotein PTB-binding 1	Raver1	1	7	7	16.2	-0.20838	0.26357	-0.15162	-0.23204	-0.38069	1.01014	0.26357	0.60292	-0.60906	0.42719	-0.07636	-0.2555
Q8CI94	Q8CI94	Glycogen phosphorylase, brain form	Pygb	1	47	36	49.3	-0.20834	0.59485	0.30253	-0.18254	-0.86833	0.4275	0.41744	0.93854	0.01765	0.05742	0.31719	0.38333
P52479;G3X9U6;G3UYQ8	P52479	Ubiquitin carboxyl-terminal hydrolase 10	Usp10	3	20	20	18.7	-0.20814	-0.36505	-0.81485	-0.18569	-0.46883	0.17249	-0.3569	-0.2232	-1.19111	-0.59161	-0.53502	-0.92243
P06683;H3BKN4	P06683	Complement component C9	C9	2	13	13	20.1	-0.20801	-0.24946	-0.4109	0.12406	-0.41683	0.20376	-0.16677	0.39922	-2.38228	-0.0676	0.48857	-2.13471
Q8BY87	Q8BY87	Ubiquitin carboxyl-terminal hydrolase 47	Usp47	1	32	32	21.8	-0.20776	0.13325	-0.32084	0.00475	-0.94214	-0.33259	-0.33916	0.36697	0.40116	-0.34593	0.00367	-0.21591
P26450;Q80UI5	P26450	Phosphatidylinositol 3-kinase regulatory subunit alpha	Pik3r1	2	4	3	5.7	-0.20769	-0.61937	-1.71959	n.d	-1.7108	-0.02324	n.d	-0.50909	-1.39496	-1.31959	n.d	-2.5976
Q5SXR6;Q68FD5;F6Z1R4	Q5SXR6	Clathrin heavy chain 1	Cltc	3	69	69	39.3	-0.20768	1.05644	0.72353	0.00906	-0.63064	-0.14701	0.93396	1.23574	0.57548	0.95176	1.10946	0.71936
D3YW41;Q6ZWZ4;D3Z3R1;P47964;D3YX71	D3YW41	60S ribosomal protein L36	Rpl36-ps3;Rpl36;Gm5745	5	6	6	40	-0.20766	-0.84048	-1.05831	-0.20766	-0.15091	-0.15919	-0.84048	-0.4812	-1.05836	-1.06378	-0.2446	-0.6946
A2AH25;Q5FWK3	A2AH25	Rho GTPase-activating protein 1	Arhgap1	2	26	26	51.6	-0.20734	0.08795	-0.24692	-0.4337	-0.21265	0.66875	0.32802	-0.08065	-0.11205	0.15308	-0.37782	1.00447
O88712;E9Q0T4	O88712	C-terminal-binding protein 1	Ctbp1	2	15	9	22.9	-0.20703	0.62973	0.76477	-0.26956	-0.465	0.39122	0.44639	1.20979	0.52342	1.13633	0.63909	0.98449
Q9Z2H2;F6WDS8	Q9Z2H2	Regulator of G-protein signaling 6	Rgs6	2	2	2	5.5	-0.20684	0.8732	0.10673	-0.0198	-0.74533	n.d	0.74953	1.08618	n.d	0.51156	0.21375	n.d
Q01065	Q01065	Calcium/calmodulin-dependent 3,5-cyclic nucleotide phosphodiesterase 1B	Pde1b	1	6	6	14.4	-0.20666	0.08871	-0.25634	-0.17342	-0.38391	0.07806	0.16154	0.49139	-0.33975	-0.09929	0.39221	-0.53376
O35250;A2AAN0;A2AAN3;A2AAN4	O35250	Exocyst complex component 7	Exoc7	4	20	20	29.1	-0.20638	0.04434	-0.27841	-0.24504	-0.56416	-0.14422	-0.75142	-0.52915	0.0845	-0.80694	-0.24144	-0.04065
Q78PY7;Q3TJ56;E9Q3E9	Q78PY7	Staphylococcal nuclease domain-containing protein 1	Snd1	3	37	37	38.6	-0.20626	-0.12837	-0.42457	-0.03457	-0.68425	-0.07809	-0.34274	0.13469	-0.21909	-0.11482	-0.2271	-0.56488
P56546;Q91YZ2;E9PWQ9	P56546	C-terminal-binding protein 2	Ctbp2	3	12	6	21.1	-0.20613	0.0472	0.25854	-0.15152	-0.36438	0.45639	0.26707	0.0811	0.91325	-0.42571	0.59946	0.97019
Q60855;F7D1J2	Q60855	Receptor-interacting serine/threonine-protein kinase 1	Ripk1	2	10	10	14.5	-0.20603	-1.00882	-1.15065	0.16851	-0.48884	-0.3218	0.13543	-2.73491	-2.5213	-1.71757	0.05547	-2.59034
Q3TPE9	Q3TPE9	Ankyrin repeat and MYND domain-containing protein 2	Ankmy2	1	5	5	9.3	-0.20596	-0.42558	-1.37007	0.68993	-0.42728	0.01778	-1.19022	-0.1346	-0.6785	-0.65909	-2.186	-1.30833
Q3THK7	Q3THK7	GMP synthase [glutamine-hydrolyzing]	Gmps	1	24	24	37.5	-0.20565	-0.05172	-0.61581	0.14326	-0.99559	-0.02427	-0.03438	0.37467	-0.88701	-0.62841	0.21083	-0.82915
Q6PDL0;REV__O88632	Q6PDL0	Cytoplasmic dynein 1 light intermediate chain 2	Dync1li2	2	13	13	25.6	-0.20535	-0.08044	-0.23431	-0.01042	-0.6953	-0.11369	-0.01623	1.10767	-0.78045	0.28963	-0.21165	-0.46635
A2A8Z1;E9PXZ2;F6UHR6;E9Q6C1;Q5FWX7	A2A8Z1	Oxysterol-binding protein-related protein 9;Oxysterol-binding protein	Osbpl9	5	10	10	13.3	-0.2048	0.91902	0.77724	-0.16343	-0.79704	0.57502	0.85752	1.0805	0.42102	0.33284	0.62115	1.18354
Q8VBT0;F6V084	Q8VBT0	Thioredoxin-related transmembrane protein 1	Tmx1	2	6	6	14.7	-0.20453	0.10859	-0.49469	-0.22784	0.66448	-0.25642	-0.22988	-0.70735	0.13745	-0.15513	0.14392	-0.48261
Q8BIL5;Q8BJ23	Q8BIL5	Protein Hook homolog 1	Hook1	2	13	13	19.8	-0.20452	-0.1376	-0.67293	0.34551	-0.69453	-0.10774	-1.55916	0.09175	1.65123	-0.58949	-1.56279	1.1303
Q6A009	Q6A009	E3 ubiquitin-protein ligase listerin	Ltn1	1	13	13	4	-0.20442	-0.23202	-0.913	-0.34709	-0.20442	n.d	-0.98724	0.00702	n.d	-0.513	-1.49525	n.d
O54692	O54692	Centromere/kinetochore protein zw10 homolog	Zw10	1	22	22	22.2	-0.20422	-0.24253	0.07495	0.28167	0.33537	-0.34434	-0.75873	-0.4195	0.84245	0.02823	0.07711	0.39311
Q8BFW4	Q8BFW4	Tripartite motif-containing protein 65	Trim65	1	6	6	11.9	-0.2042	-0.46725	-0.39487	0.40403	-0.80342	0.22922	-1.6813	-0.11976	-0.85641	-0.71118	-1.04643	-0.59487
Q920E5	Q920E5	Farnesyl pyrophosphate synthase	Fdps	1	11	11	24.6	-0.20352	0.43078	0.09496	0.23903	-1.24267	-0.21509	-0.36691	0.5707	0.71985	-0.25769	0.13868	0.52178
Q3U5F4;G8JL83	Q3U5F4	YrdC domain-containing protein, mitochondrial	Yrdc	2	4	4	13.9	-0.20345	-1.38996	-2.08825	-0.21436	n.d	-0.20345	-0.19496	n.d	-2.72612	n.d	-1.01704	-3.29808
P61290;A2A4J1;A2A4J3	P61290	Proteasome activator complex subunit 3	Psme3	3	7	7	27.6	-0.20295	-0.02886	-0.13829	0.10232	-0.39849	0.29561	-0.5843	0.07114	0.43903	-0.72687	0.22922	0.59186
P60335	P60335	Poly(rC)-binding protein 1	Pcbp1	1	15	8	43.8	-0.20178	-0.4054	-0.55089	-0.20178	-0.84869	0.53356	-1.1292	0.25609	-0.67649	-0.41308	-1.2239	-0.26578
Q7TT21	Q7TT21		Tsc2	1	16	3	8.3	-0.20173	-0.28827	-0.85336	0.05644	-0.2362	-0.20192	-0.09795	-0.69979	-0.27812	-0.35438	-0.69432	-1.0122
F7A6H4;E9Q555;Q3U0U2	F7A6H4	E3 ubiquitin-protein ligase RNF213	Rnf213	3	29	29	4.8	-0.20149	-0.18951	-0.52274	-0.06132	-0.03203	-0.32912	-0.51043	-0.24792	-0.24393	-0.41949	0.15432	-0.72274
P53994	P53994	Ras-related protein Rab-2A	Rab2a	1	17	9	64.2	-0.20093	-0.14037	-0.06946	-0.39686	-0.00584	-0.14067	-0.68924	-0.03608	0.04642	0.39074	-0.76219	0.19813
Q8BJY1;F7BA91;REV__A2AQP0;G3UYX5;G3UYR1	Q8BJY1	26S proteasome non-ATPase regulatory subunit 5	Psmd5	5	21	21	32.7	-0.20091	-0.04328	-0.50597	-0.06171	-0.8771	-0.10488	0.00546	-0.49602	-0.13895	-1.05438	-0.28525	-0.21325
Q8BH64;D3Z7U7	Q8BH64	EH domain-containing protein 2	Ehd2	2	39	35	74	-0.20085	0.13021	-0.1969	-0.4655	-0.39566	0.49242	-0.04736	0.23021	-0.02265	-0.28671	-0.69479	0.44314
P27641	P27641	X-ray repair cross-complementing protein 5	Xrcc5	1	14	14	16.8	-0.20071	-0.70093	-0.73136	0.14169	-0.4396	-0.01723	-0.52988	-0.02125	-1.58058	-0.39695	-0.03616	-1.57069
Q91WR3	Q91WR3	Activating signal cointegrator 1 complex subunit 2	Ascc2	1	6	6	8.5	-0.20048	-0.8011	-0.76309	0.16208	-0.317	-0.04116	-1.04905	0.07568	-0.47499	-0.16429	-1.68624	-0.59909
Q91XD2	Q91XD2	LIM and senescent cell antigen-like-containing domain protein 2	Lims2	1	6	5	9.7	-0.20023	1.01739	1.03113	-0.34734	-0.00905	0.0321	0.87337	1.18975	1.35183	1.43113	-0.1577	1.20843
Q8CC86	Q8CC86	Nicotinate phosphoribosyltransferase	Naprt1	1	8	8	9.9	-0.19984	-0.57604	-1.70181	-0.07526	-0.96443	-0.08715	1.72187	-0.40936	-1.22559	-1.44623	1.2911	-1.80583
D3YTT7;P14206	D3YTT7	40S ribosomal protein SA	Rpsa-ps10;Rpsa	2	15	15	48.8	-0.19954	0.2508	-0.00364	-0.28999	-0.41369	0.22589	0.10182	-0.02755	0.21612	-0.06899	-0.53272	0.12647
Q64704;Q8R1B7	Q64704	Syntaxin-3	Stx3	2	9	9	29.1	-0.19927	0.1527	-0.13601	-0.11233	0.02744	-0.37767	-1.22078	-0.8746	0.36337	0.28202	-1.27061	-0.28217
Q9CZJ2	Q9CZJ2	Heat shock 70 kDa protein 12B	Hspa12b	1	14	13	20.3	-0.19881	0.45833	0.07334	-0.24013	0.13014	-0.52336	0.45118	0.16598	0.65252	-0.15467	0.48625	0.30514
Q6P069	Q6P069	Sorcin	Sri	1	8	8	24.2	-0.19821	-0.13229	-0.52681	0.30521	-0.80768	-0.11177	-0.7939	0.70653	0.54789	-0.4699	-0.09326	-0.58336
Q8C0L8	Q8C0L8	Conserved oligomeric Golgi complex subunit 5	Cog5	1	19	19	17.5	-0.19818	0.2654	-0.37316	-0.00072	-0.47909	-0.35456	-0.57641	0.3654	0.3233	-0.20287	-0.43226	0.08156
Q9JLN9	Q9JLN9	Serine/threonine-protein kinase mTOR	Mtor	1	41	41	18.3	-0.19818	-0.38927	-0.69431	-0.19818	-0.25102	-0.19245	-0.32902	-0.58046	-0.42298	-0.7568	-0.3965	-0.47658
E9Q3I3;Q5DU57;E0CYU0;F6SRZ4	E9Q3I3	Spermatogenesis-associated protein 13	Spata13	4	4	4	2.1	-0.19803	-0.73983	-0.39826	-0.75638	-0.32634	0.72255	-0.85245	-0.1928	0.8516	0.4092	-1.38092	1.36626
Q9CQV7;D3Z5K6;G3X8S1	Q9CQV7	Mitochondrial import inner membrane translocase subunit TIM14	Dnajc19	3	6	6	41.4	-0.19722	0.20327	0.12573	-0.19722	0.43125	-0.27268	0.20327	-0.3637	0.12055	0.16606	0.58439	-0.07427
G3X956;Q920B9	G3X956	FACT complex subunit SPT16	Supt16h	2	20	20	15	-0.19715	-0.10273	-0.47273	0.3764	-0.78456	-0.11796	-0.29812	0.03553	-0.71509	0.01459	-0.31932	-0.76438
Q99K30;D3YWI5	Q99K30	Epidermal growth factor receptor kinase substrate 8-like protein 2	Eps8l2	2	25	25	43.2	-0.19679	0.29426	0.18045	-0.20217	-0.43086	0.50752	0.40108	0.75953	-0.39762	0.56541	0.46289	0.0043
P97371;G3UXZ5;G3UXY0;G3X9K9;G3UWN9;G3UXR1	P97371	Proteasome activator complex subunit 1	Psme1	6	15	14	52.2	-0.19666	0.45214	0.52814	-0.10236	-0.43942	-0.04534	0.23136	1.21162	-0.22751	1.23062	0.48166	0.25878
Q9CU65;Q3U2E2	Q9CU65	Zinc finger MYM-type protein 2	Zmym2	2	7	6	4.4	-0.19629	0.02817	-0.5288	-0.25615	0.21599	-0.26479	-0.56866	0.12817	0.29786	-0.1288	-0.41918	-0.52076
A2A8U2	A2A8U2	Transmembrane protein 201	Tmem201	1	5	5	9	-0.195	0.31989	0.02299	-1.26022	n.d	0.35332	1.35343	n.d	0.11989	n.d	-0.19017	-0.17701
Q8C2E7	Q8C2E7	WASH complex subunit strumpellin	Kiaa0196	1	24	24	19	-0.19462	0.33784	-0.23756	-0.0733	-0.4424	-0.16728	0.92171	0.12212	-0.37852	-0.60377	1.03889	-0.44595
P53995;A2ATQ5;Q6PG65	P53995	Anaphase-promoting complex subunit 1	Anapc1	3	18	18	9.9	-0.19461	-0.02221	-0.33527	0.03506	-0.44507	-0.08586	-0.11308	0.24568	-0.47089	-0.14511	-0.06386	-0.46514
O70456;D3YW45	O70456	14-3-3 protein sigma	Sfn	2	10	6	32.3	-0.19443	0.5485	0.84233	0.05631	-0.59179	-0.17804	0.43064	1.11754	0.28293	1.13994	1.1825	0.3951
F8VPK0	F8VPK0		Ttc37	1	19	19	13.3	-0.19388	-0.28345	-0.64821	0.08379	-0.69252	-0.04574	-0.02138	0.51697	-1.42079	-0.24821	0.20814	-1.24606
Q9Z2G9	Q9Z2G9	Oxidoreductase HTATIP2	Htatip2	1	14	14	48.8	-0.19355	0.17139	0.2587	-0.24535	-0.2119	-0.16345	0.91946	0.25112	-0.63319	0.46309	0.83548	-0.56335
Q9WV80;Q6NZD2;D3YWH1	Q9WV80	Sorting nexin-1	Snx1	3	20	18	37.2	-0.19345	-0.34984	-0.68792	-0.09698	-0.73387	0.19017	-0.63713	0.04183	-1.48691	-0.20192	-0.22491	-1.38379
P70236;A2AGS2	P70236	Dual specificity mitogen-activated protein kinase kinase 6	Map2k6	2	11	7	30.8	-0.19327	-0.50214	-0.40631	-0.2875	-0.67789	0.18472	1.74937	0.06665	-1.4259	-0.00631	1.63078	-1.17955
Q00612;A3KG36;G3UWD6;P97324	Q00612	Glucose-6-phosphate 1-dehydrogenase X;Glucose-6-phosphate 1-dehydrogenase	G6pdx	4	29	28	50.7	-0.19324	0.2741	-0.15204	-0.05805	-1.22607	-0.0763	0.09525	0.64472	0.0368	-0.11725	0.03196	0.14967
P49586;Q811Q9;D3Z3T5	P49586	Choline-phosphate cytidylyltransferase A;Choline-phosphate cytidylyltransferase B	Pcyt1a;Pcyt1b	3	9	9	22.6	-0.19304	-1.45257	-2.02363	-0.63511	n.d	0.07929	-1.53014	n.d	-1.29392	n.d	-2.00338	-1.44577
Q9R0Q7;D3Z7C6	Q9R0Q7	Prostaglandin E synthase 3	Ptges3	2	4	4	22.5	-0.19278	0.54898	0.0725	0.74054	-0.24953	-0.32409	1.00917	0.92584	-2.08513	0.27984	1.712	-2.63518
Q9QYJ0	Q9QYJ0	DnaJ homolog subfamily A member 2	Dnaja2	1	15	15	30.1	-0.19268	0.14125	-0.16459	-0.23603	-0.37004	0.05172	0.51343	-0.05617	0.11263	-0.43487	-0.36188	0.52805
B9EJ80	B9EJ80		Pdzd8	1	9	9	8.2	-0.19266	-0.79423	-0.879	0.13921	0.83066	-0.27076	-0.79423	-1.28089	-0.92222	-0.26415	-1.14564	-1.099
Q62009;CON__Q2KJC7	Q62009	Periostin	Postn	2	15	12	23.2	-0.19194	0.3742	-0.24298	-0.36271	-0.42136	0.32539	0.23323	0.88979	-0.9218	0.52527	-0.32834	-0.65077
A3KGB4	A3KGB4	TBC1 domain family member 8B	Tbc1d8b	1	18	17	16	-0.19162	-0.51366	-0.87773	-0.07502	-0.77105	0.14978	-0.48648	-0.47165	-0.62465	-1.17503	-0.65517	-0.63074
P18242;F6Y6L6;F8WIR1	P18242	Cathepsin D	Ctsd	3	6	6	15.9	-0.19156	0.23162	0.2536	-0.18174	-1.08881	-0.1485	-0.09452	0.87063	0.1923	0.7727	0.27507	-0.03274
Q9CZ04;D3Z440;D3YVI6;D3Z0S0	Q9CZ04	COP9 signalosome complex subunit 7a	Cops7a	4	11	11	38.9	-0.19119	-0.83051	-1.29411	-0.05745	-1.26385	-0.17472	-0.45989	-1.17497	-1.58851	-1.73299	-0.61816	-1.48743
F8WIE5;Q69ZR2	F8WIE5	E3 ubiquitin-protein ligase HECTD1	Hectd1	2	32	32	12	-0.19118	-0.26643	-0.6853	-0.06954	-0.65563	-0.13365	-0.3269	-0.07313	-0.39467	-0.7124	-0.4087	-0.72599
Q564G0;E9Q7K1;Q64520	Q564G0	Guanylate kinase	Guk1	3	3	3	15.5	-0.19029	-0.19072	-0.51725	-0.12939	-0.03149	-0.26359	-0.38623	-0.94594	0.57295	-0.78336	-0.31725	0.03563
P62257;J3KMU3;E9Q3U1;D3Z2I4	P62257	Ubiquitin-conjugating enzyme E2 H	Ube2h;Gm2058	4	5	5	21.3	-0.18996	-1.32166	-0.95377	n.d	-0.7324	0.03661	n.d	-0.12503	-1.34661	-0.41209	n.d	-1.28244
Q8CFI0;E9PXB7	Q8CFI0	E3 ubiquitin-protein ligase NEDD4-like	Nedd4l	2	12	2	12.2	-0.18933	0.19199	-0.13532	0.01321	-0.47187	-0.27035	-0.52337	0.34255	0.07804	0.26468	0.01635	-0.35505
P35293	P35293	Ras-related protein Rab-18	Rab18	1	13	13	49.5	-0.18915	-0.70728	-0.66017	-0.87822	0.49488	-0.30682	-0.76886	-0.60728	-0.86753	1.02212	-0.96959	-0.86017
O89023	O89023	Tripeptidyl-peptidase 1	Tpp1	1	4	4	10	-0.18909	0.51378	0.45233	-0.22707	-0.95263	-0.07869	0.47609	0.57749	0.39231	0.10997	1.24516	0.28199
Q6P1Y9;Q8R3S6;Q5PPR2;G3UVW9	Q6P1Y9	Exocyst complex component 1	Exoc1	4	22	22	23.6	-0.18902	0.38188	0.02373	0.07724	-0.57134	-0.01745	0.06622	0.5475	0.42375	0.11808	-0.02738	0.53561
Q80UG2	Q80UG2	Plexin-A4	Plxna4	1	5	2	1.7	-0.18881	-1.71105	-2.0739	0.38725	-0.64681	-0.06841	-2.28485	-0.89111	-2.6041	-1.26903	-1.51297	-2.59334
Q8C7R4;D3Z061	Q8C7R4	Ubiquitin-like modifier-activating enzyme 6	Uba6	2	30	30	24.7	-0.18841	-0.38033	-0.77712	0.05755	-0.89859	-0.11168	-0.30353	4e-05	-0.91025	-0.68177	-0.11959	-0.81947
Q9DAV9	Q9DAV9	Trimeric intracellular cation channel type B	Tmem38b	1	3	3	8.9	-0.18795	-0.44854	-0.92166	-0.32451	0.48223	-0.18795	-1.05961	-1.13438	-0.27779	-0.81422	-1.67563	-0.77407
Q5RJH6	Q5RJH6	Protein SMG7	Smg7	1	6	6	3.7	-0.18784	-1.0005	-1.03792	-0.10274	-0.70064	0.09126	-2.17741	-0.1403	-0.97111	-0.9628	-2.39536	-1.20768
Q61941;Q8BGK0;Q8C9V5;E9Q8F4	Q61941	NAD(P) transhydrogenase, mitochondrial	Nnt	4	50	50	42.9	-0.18774	0.25381	0.36418	-0.46059	0.51854	-0.19762	-0.32642	0.06202	0.89393	0.97421	-0.45216	1.05794
Q8VE88	Q8VE88	Protein FAM114A2	Fam114a2	1	14	14	21.3	-0.18741	-0.50784	-0.30858	-0.17369	-0.62854	0.51005	-0.49239	0.43341	-1.24115	-0.10686	0.29584	-0.85334
Q9DBG3;H3BIY9;H3BKM0;H3BJ06;Q5SWR0	Q9DBG3	AP-2 complex subunit beta	Ap2b1	5	29	15	27.7	-0.18741	-0.21042	-0.63606	0.00418	-0.57336	0.10447	-0.27089	0.01056	-1.07553	-0.40658	-0.1743	-0.46266
Q8C033;F7BQE4;F7BCP8	Q8C033	Rho guanine nucleotide exchange factor 10	Arhgef10	3	9	9	5.1	-0.18738	-1.49729	-1.84032	-0.07301	-1.06428	0.36289	-1.43036	-1.06536	-1.87825	-1.64053	-1.39631	-1.48062
E9PZJ8	E9PZJ8	Activating signal cointegrator 1 complex subunit 3	Ascc3	1	35	35	12.6	-0.1872	-0.21946	-0.47552	0.0588	-0.3259	-0.23948	-0.31396	-0.5087	-0.11679	-0.16727	-0.29036	-0.47188
Q80UG5;A2A6U3;A2A6U5;REV__Q6NSQ7;A8Y5D3	Q80UG5	Septin-9	Sept9	5	24	24	37.2	-0.18705	-0.206	-0.36077	0.56443	-1.09046	-0.20327	-0.31263	0.1587	-0.62693	-0.57054	0.47913	-1.0537
Q62189;D3Z0S6;F8VQ88;Q9CQI7;A2CES4;D6RI83	Q62189	U1 small nuclear ribonucleoprotein A	Snrpa;Gm5145	6	11	11	29.6	-0.18648	-0.64379	-0.30672	-0.03431	-0.38129	0.75643	0.1475	-0.57754	-1.04656	-0.54928	0.35118	-0.24102
E9Q0S6	E9Q0S6		Tns1	1	60	55	34.6	-0.18629	0.2351	0.05114	-0.23535	-1.21421	0.51521	0.19616	1.11732	-0.26624	0.00504	0.09051	0.26435
Q99K01;D3YZA7	Q99K01	Pyridoxal-dependent decarboxylase domain-containing protein 1	Pdxdc1	2	29	29	39.9	-0.18603	-0.59802	-0.40008	-0.16335	-0.40652	-0.04865	-0.8266	-0.49802	-0.20743	-0.13798	-0.54762	0.16706
Q9CPW4;Q3UA72;E9Q2K4	Q9CPW4	Actin-related protein 2/3 complex subunit 5	Arpc5	3	6	6	25.8	-0.18493	-0.30532	-0.85642	-0.39669	0.43018	-0.2789	-0.01832	-0.42076	-0.52737	-0.72947	-0.17715	-1.08142
Q62095	Q62095	ATP-dependent RNA helicase DDX3Y	Ddx3y	1	25	2	30.9	-0.18492	-0.67604	-0.9213	0.69795	-0.18779	-0.29355	-0.67604	1.39927	-2.30809	0.8792	0.06502	-2.83495
Q7TSV4	Q7TSV4	Phosphoglucomutase-2	Pgm2	1	21	20	33.5	-0.1848	0.35272	0.33277	0.99284	-1.17095	-0.11455	0.26001	0.97991	0.15272	-0.26126	1.58484	-0.11946
Q3UW53;E9PYV4;D3Z233;D3YYZ9	Q3UW53	Protein Niban	Fam129a	4	42	42	37.4	-0.1847	0.85064	0.6235	-0.39409	-0.44813	0.53326	0.73557	1.42667	0.43119	1.78652	0.21493	0.91536
Q9D8Z1	Q9D8Z1	Activating signal cointegrator 1 complex subunit 1	Ascc1	1	7	7	16	-0.18436	-0.83868	-1.42467	0.02843	-0.61081	-0.06287	-0.78619	-0.80793	-0.47188	-1.21513	-0.67059	-0.57096
Q9CRB9;D3Z0L4;Q9D9P1;F6QFL0	Q9CRB9	Coiled-coil-helix-coiled-coil-helix domain-containing protein 3, mitochondrial	Chchd3	4	9	9	30.8	-0.184	0.90635	0.67672	-0.18869	1.16118	-0.4935	-0.15197	0.30599	1.25239	2.00937	0.02283	0.70886
P0C0S6;Q3THW5;Q8R029;Q3UA95	P0C0S6	Histone H2A.Z;Histone H2A.V;Histone H2A	H2afz;H2afv	4	4	2	31.2	-0.18375	-0.96648	-1.03818	0.11942	-0.48871	0.63404	-0.7454	-0.47081	-1.82024	-0.64905	-0.33461	-1.3575
Q8BYH7;I6L974	Q8BYH7	TBC1 domain family member 17	Tbc1d17	2	13	13	16.7	-0.18359	0.82318	0.18339	-0.0077	-0.75687	-0.04152	0.63013	0.9	1.11657	0.93071	-0.10168	0.12507
Q9ERK4;E9Q1T9;F6ZEW4;E9QAX7;F7D1H9	Q9ERK4	Exportin-2	Cse1l	5	27	27	24.9	-0.18308	0.583	0.53149	0.3658	-0.72845	-0.17337	0.25633	0.92052	0.50808	0.74419	0.72883	0.53599
Q91WS0	Q91WS0	CDGSH iron-sulfur domain-containing protein 1	Cisd1	1	5	5	42.6	-0.1829	-1.00818	-0.31404	-0.22024	1.0321	-0.26096	-1.4453	-0.90818	0.08471	0.36285	-1.24211	0.22817
E9PVU7;F6QFD1;Q01063;B2KF84;B2KF57;B1PSD9;B1AWC9;Q8VBU5;B1AWC8;A6XDB0;A6XDB1;Q80VK8;F6YIS2;G3UWT3;G3UZ46	E9PVU7	cAMP-specific 3,5-cyclic phosphodiesterase 4D	Pde4d	15	9	7	9.8	-0.18287	0.60723	0.05017	-0.04799	-0.40547	-0.14259	0.89983	0.71344	0.16443	0.25325	1.15416	0.61232
P40124;B1ARS0	P40124	Adenylyl cyclase-associated protein 1	Cap1	2	27	26	47.9	-0.18274	-0.03663	0.00952	-0.01422	-0.62747	-0.05487	-0.15939	0.25564	-0.66136	0.25742	0.66065	0.02024
P62082;J3QJZ3;F6SVV1	P62082	40S ribosomal protein S7	Rps7;Gm9493	3	16	16	48.5	-0.1821	0.24345	0.53786	0.11357	-0.32825	-0.20741	-0.27453	-0.62512	1.01849	0.09002	0.24689	1.33539
Q3TA59;D3Z1G6;F6Q269	Q3TA59	JmjC domain-containing protein 8	Jmjd8	3	1	1	3.5	-0.18185	-0.67624	-0.85767	0.03591	-0.21299	-0.21451	-1.03496	-0.53109	-0.7231	-0.44115	-0.7767	-0.99151
Q80TA9	Q80TA9	Ectopic P granules protein 5 homolog	Epg5	1	6	6	1.8	-0.18164	-0.45034	-1.18436	n.d	-0.2711	0.551	n.d	-0.18475	-2.14996	-0.8023	n.d	-1.65157
F8VQE9;Q8VHH5	F8VQE9	Arf-GAP with GTPase, ANK repeat and PH domain-containing protein 3	Agap3	2	8	5	5.9	-0.18159	0.44316	-0.03399	-0.24163	n.d	0.17875	-1.25411	n.d	0.7776	n.d	-1.26001	0.03248
Q9WTK3;E9PW03;F6T7Y8;E9QA52;E9Q4I5	Q9WTK3	Glycosylphosphatidylinositol anchor attachment 1 protein	Gpaa1	5	5	5	7.6	-0.18157	1.6689	1.50277	-0.48354	0.77551	-0.27591	0.40696	1.54932	2.01238	2.24009	0.11403	1.22471
Q99JX4;A2A702;A2A701	Q99JX4	Eukaryotic translation initiation factor 3 subunit M	Eif3m	3	10	10	34.5	-0.1812	0.62085	0.59892	-0.42538	-0.47596	0.56647	0.27763	1.6972	0.0197	1.83462	0.57725	0.27712
Q9WUA2	Q9WUA2	Phenylalanine--tRNA ligase beta subunit	Farsb	1	23	23	37.4	-0.18118	-0.29226	-0.64831	-0.13373	-0.72683	0.15575	-0.26318	0.1444	-1.44354	-0.43823	-0.35485	-1.32057
P52431;D6RFB8	P52431	DNA polymerase delta catalytic subunit;DNA polymerase	Pold1	2	4	4	4.4	-0.18082	-0.93901	-1.93286	n.d	-0.98348	0.67681	n.d	-0.28598	-3.17922	-1.23821	n.d	-3.31871
Q8CDA1	Q8CDA1	Phosphatidylinositide phosphatase SAC2	Inpp5f	1	10	10	7.2	-0.18079	-1.68699	-2.48384	-0.16228	-0.66715	0.04432	-2.61588	-1.53273	-1.62577	-2.30103	-4.82957	-2.32503
P62737;P63268;D3YZY0;D3Z2K3	P62737	Actin, aortic smooth muscle;Actin, gamma-enteric smooth muscle	Acta2;Actg2	4	37	2	71.6	-0.1805	0.79921	0.62077	-0.31978	-0.59235	0.53446	0.79921	0.76453	0.66499	0.59028	0.14607	1.6054
Q99LX0;A2A813;A2A815;A2A816;A2A817	Q99LX0	Protein DJ-1	Park7	5	6	6	34.9	-0.18035	0.56778	0.62212	0.52647	-0.63715	-0.29013	-0.56615	2.13655	-0.01242	1.88336	0.0077	-0.38543
Q9Z1R2;Q3UF95;G3UZT6;G3UYQ2;Q3TDL4;G3UXT8;G3V013;G3UYZ0	Q9Z1R2	Large proline-rich protein BAG6	Bag6	8	19	19	16.7	-0.18032	-0.08863	-0.67804	-0.06471	-0.60397	0.41338	0.07709	0.19649	-0.32934	-0.95557	-0.5082	-0.05143
Q5U3K5	Q5U3K5	Rab-like protein 1	Parf	1	10	10	14.6	-0.18022	-0.97534	-1.23087	0.23156	-1.1347	-0.56286	-1.30344	-0.83504	-0.64888	-0.90575	-1.06525	-1.32824
A6X940	A6X940		Fermt2	1	10	1	35.3	-0.18017	1.19218	1.47313	0.07902	-0.82373	0.08692	0.15021	3.33476	1.49937	3.77555	0.53715	1.70466
P54729	P54729	NEDD8 ultimate buster 1	Nub1	1	18	18	28.5	-0.17976	-0.28521	-0.46517	0.05367	-0.5347	-0.11721	-0.18315	-0.29306	-0.49426	-0.49164	0.02439	-0.53487
Q3U0J8;F6W2R3;F6Q4U3	Q3U0J8	TBC1 domain family member 2B	Tbc1d2b	3	14	14	11.4	-0.17976	-0.15449	-0.30067	-0.21028	-0.43608	0.22293	0.11881	-0.6043	-0.34397	-0.82304	0.01114	-0.18967
A2A4P4;A2A4P3;Q3THG9	A2A4P4	Alanyl-tRNA editing protein Aarsd1	Aarsd1	3	9	9	17.7	-0.17942	-0.67564	-0.88131	-0.23632	-0.40725	0.25011	-1.01071	0.09591	-0.79916	-0.27794	-1.06252	-0.25556
E9PYT0;P97393	E9PYT0	Rho GTPase-activating protein 5	Arhgap5	2	26	26	14.7	-0.17937	-0.07223	-0.29511	-0.11679	-0.81894	0.29913	-0.13519	-0.0667	-0.16992	-0.657	-0.02745	-0.04037
G3X8X7;Q920Q4;A2BI90	G3X8X7	Vacuolar protein sorting-associated protein 16 homolog	Vps16	3	12	12	15.3	-0.17906	0.39679	-0.28391	0.03759	-0.46319	-0.16841	-0.09432	-0.28238	0.94642	-1.15314	0.77682	0.48475
O70572;D6RGM4	O70572	Sphingomyelin phosphodiesterase 2	Smpd2	2	7	7	15	-0.17884	1.33702	0.77838	-0.21056	0.52346	-0.17884	0.7419	1.2058	2.62361	1.23959	0.14032	1.57878
Q2NL51;D3Z7E5	Q2NL51	Glycogen synthase kinase-3 alpha	Gsk3a	2	15	7	26.3	-0.17883	0.01425	-0.10691	0.12763	-0.8626	0.40163	0.28403	-0.08693	-0.22285	-0.16411	0.56579	-0.39302
Q9JLZ8	Q9JLZ8	Single Ig IL-1-related receptor	Sigirr	1	6	6	13.9	-0.17818	0.30701	-0.08197	-0.3809	0.81451	-0.27023	1.70377	0.78436	-0.2512	1.00166	1.46762	-0.39316
Q7SIG6;D3YX85;E9PX52	Q7SIG6	Arf-GAP with SH3 domain, ANK repeat and PH domain-containing protein 2	Asap2	3	12	11	12.9	-0.178	-0.88768	-0.7298	-0.15529	-0.79363	0.3774	-0.80571	0.26754	-1.49111	-0.76621	-0.26838	-1.17547
F6ZBR8;G5E8J8	F6ZBR8		Wiz	2	8	2	9	-0.17757	-1.02918	-1.28006	0.29019	0.63459	-0.29233	-1.12783	-0.95204	-0.88046	-1.35243	-1.20103	-1.35778
Q8CHW4;F6T9C3	Q8CHW4	Translation initiation factor eIF-2B subunit epsilon	Eif2b5	2	8	8	15.5	-0.17739	-0.47221	-1.21249	-0.36195	-0.67948	-0.034	0.34656	-0.81288	0.14275	-0.91439	-1.13989	-0.23992
P84091;Q3TWV4	P84091	AP-2 complex subunit mu	Ap2m1	2	20	20	37.5	-0.17725	0.32892	-0.0203	-0.01134	-0.63106	-0.03633	-0.26462	0.41309	1.07197	0.0019	-0.07902	1.03237
Q8VDG5	Q8VDG5	Phosphopantothenate--cysteine ligase	Ppcs	1	13	13	35	-0.17661	-0.01909	-0.57286	-0.08559	-1.16991	-0.20904	-0.10705	1.08212	-0.7695	-0.15975	0.35276	-0.8937
Q6DFZ1;Q6A099;H3BLN1;H3BLM8;H3BIX5	Q6DFZ1		Gbf1	5	35	35	20.4	-0.17645	0.03456	0.11063	-0.10967	-0.5853	-0.03389	-0.22951	0.95554	-0.41028	0.64705	0.14019	-0.08838
A2AAY5	A2AAY5	SH3 and PX domain-containing protein 2B	Sh3pxd2b	1	6	4	8.9	-0.17558	-0.81308	-1.70179	-0.3531	-0.9384	0.17415	-0.82816	-0.52944	-1.40687	-1.231	-1.57259	-1.63465
Q8BIJ7	Q8BIJ7	RUN and FYVE domain-containing protein 1	Rufy1	1	25	24	23	-0.17552	-0.28108	-0.29234	-0.01583	-0.4295	-0.16453	-0.25095	-0.04023	-0.50936	0.054	0.0797	-0.65912
B9EKS2;Q6ZPY7	B9EKS2	Lysine-specific demethylase 3B	Kdm3b	2	5	4	2.8	-0.17545	-0.78381	-0.9595	0.12658	-0.65899	-0.18556	1.36759	-0.80604	-0.81292	-1.8449	1.18196	-0.98749
Q9CQ26	Q9CQ26	STAM-binding protein	Stambp	1	10	10	22.4	-0.17532	-1.20263	-0.75629	-0.18876	-0.84381	0.1129	-1.32241	-0.95713	-0.56497	-0.77242	-0.52326	-0.50571
Q920Q6;B1AT10;B1AT13	Q920Q6	RNA-binding protein Musashi homolog 2	Msi2	3	6	6	22	-0.17456	0.05641	0.41678	-0.18038	0.36513	-0.26645	2.13314	-0.80486	-0.14359	-0.53901	2.21131	0.21678
Q9EQP2	Q9EQP2	EH domain-containing protein 4	Ehd4	1	39	29	67.3	-0.17449	0.56664	0.34062	-0.38157	-0.38898	0.48378	0.57518	1.11111	-0.00702	0.96422	-0.24033	0.41394
P61514	P61514	60S ribosomal protein L37a	Rpl37a	1	5	5	44.6	-0.17425	-0.69533	0.01729	-0.36212	-0.32737	0.0708	-1.50328	-0.32567	0.252	0.76847	-0.65893	0.8844
Q9ESL4;A2ASW6	Q9ESL4	Mitogen-activated protein kinase kinase kinase MLT	Mltk	2	6	6	7.4	-0.17421	0.21381	0.12907	-0.3671	-0.34933	0.85758	-0.06381	1.28137	0.06467	1.02232	-0.11975	0.93168
O08992;Q3TMX0;H3BLG5	O08992	Syntenin-1	Sdcbp	3	2	2	6.4	-0.17417	-0.59612	-0.97238	-0.25875	-0.60272	0.49283	-0.69137	-0.4859	-2.48293	-0.49234	-0.98936	-1.77079
Q00493	Q00493	Carboxypeptidase E	Cpe	1	5	5	8.6	-0.1741	-0.8503	-1.31763	0.14104	n.d	-0.17685	-0.60641	n.d	-0.77426	n.d	-0.16739	-1.51763
Q8K183;D3Z7R1	Q8K183	Pyridoxal kinase	Pdxk	2	5	5	21.5	-0.1741	-0.74593	-0.95499	-0.2938	-0.62273	-0.05495	-0.55984	-1.08208	-1.19236	-1.44142	-0.16569	-0.98641
Q7TSS2	Q7TSS2	Ubiquitin-conjugating enzyme E2 Q1	Ube2q1	1	6	4	9.2	-0.17379	0.39369	-0.34289	-0.10616	-0.83593	0.28285	1.2058	0.4431	-0.50998	-0.10525	1.02524	-0.34349
E9QNP0;E9Q4P0;P0CG50;P0CG49;Q5SX22;E9Q5F6;P62983;P62984;E9Q9J0;J3QK04;F6X7C4;D3YYZ2;G3X9Z9;Q80XH1;D3YWA5;D3Z2M8;D3YXX6	E9QNP0	Polyubiquitin-C;Ubiquitin;Ubiquitin-related 1;Ubiquitin-related 2;Polyubiquitin-B;Ubiquitin;Ubiquitin-40S ribosomal protein S27a;Ubiquitin;40S ribosomal protein S27a;Ubiquitin-60S ribosomal protein L40;Ubiquitin;60S ribosomal protein L40	2810422J05Rik;Ubc;Ubb;Rps27a;Uba52;Gm7866;Gm5239	17	6	6	27.6	-0.17369	0.91843	0.79661	0.09126	0.0481	-0.21045	0.92582	0.81357	0.92556	1.11246	0.89767	1.19629
G3X920;Q9DBR3	G3X920	Armadillo repeat-containing protein 8	Armc8	2	7	7	7.6	-0.17327	-0.23927	-0.09452	-0.03733	-0.51101	-0.15058	-2.03197	0.58032	-0.26512	0.27279	-1.68966	-0.19404
E9Q6P5	E9Q6P5		Ttc7b	1	10	10	12.3	-0.17257	-0.61725	-0.80614	-0.44932	-0.22194	0.07834	-0.07217	-0.18628	-1.04194	-0.40614	-0.10237	-1.33415
Q61805;A2AC65;F6XKX9	Q61805	Lipopolysaccharide-binding protein	Lbp	3	6	6	12.7	-0.17197	-1.17497	-1.36663	-0.17853	-0.34981	0.45375	-0.89292	-1.14362	-1.56516	-1.13829	-1.14543	-1.23084
Q80XI4	Q80XI4	Phosphatidylinositol 5-phosphate 4-kinase type-2 beta	Pip4k2b	1	11	8	25	-0.17192	-0.69218	-0.64575	-0.10507	-0.92073	0.40087	-0.79935	-1.32913	-0.50765	-1.34545	-0.40392	-0.36142
O70475;D3Z3F7;D3YXP9;F6ZQT4	O70475	UDP-glucose 6-dehydrogenase	Ugdh	4	43	43	64.3	-0.17184	0.76395	0.73452	-0.31955	-1.09922	0.52246	0.90189	0.90331	0.33708	0.38002	0.80401	1.5843
P13020;CON__Q3SX14	P13020	Gelsolin	Gsn	2	39	27	45.9	-0.17145	-0.03014	0.04598	0.07464	-0.83079	-0.10394	-0.30253	0.20993	0.08445	-0.25354	0.19799	0.57984
E9PVN6;Q9D6K5;E9Q2H0	E9PVN6	Synaptojanin-2-binding protein	Gm20498;Synj2bp	3	3	3	20.9	-0.17135	0.68397	0.80115	n.d	1.58722	-0.18475	n.d	-1.40798	1.47034	-0.27013	n.d	0.95581
Q3TJ91;J3QJU5;B1ATA9;G3UXR0;B1ATA8;B1ATA7;G3UXS2;F6X6X1	Q3TJ91	Lethal(2) giant larvae protein homolog 2	Llgl2	8	15	15	13.4	-0.17121	-0.2759	-0.81187	0.03942	-0.75091	-0.03265	-0.71901	-0.04724	-0.66145	-0.72769	-0.18197	-0.87744
Q3UXZ9;E9Q8F1	Q3UXZ9	Lysine-specific demethylase 5A	Kdm5a	2	7	6	3.3	-0.17121	-0.32328	-0.41148	-0.4937	n.d	-0.17121	-0.32328	n.d	-0.51123	n.d	0.46079	-0.61148
Q99J56	Q99J56	Derlin-1	Derl1	1	3	3	10	-0.17116	-1.06683	-1.79105	-0.1726	-0.16971	-0.10007	-0.73439	-1.40931	1.17143	-2.12938	-1.14976	0.46477
Q7TNV0;D3YVJ6;E9Q8Y1	Q7TNV0	Protein DEK	Dek	3	6	6	21.3	-0.17108	0.71881	0.61229	-0.00347	-0.91599	-0.05182	1.02144	-0.52266	-0.65274	-1.59009	1.34829	-0.77979
Q99KK2	Q99KK2	N-acylneuraminate cytidylyltransferase	Cmas	1	13	13	22.9	-0.17085	-1.16353	-1.72916	-0.28465	-0.68666	0.11876	-1.19037	-0.92841	-1.61878	-1.79318	-1.39278	-1.98521
O35075	O35075	Down syndrome critical region protein 3 homolog	Dscr3	1	3	3	10.8	-0.17023	-0.03001	-0.01483	-0.09356	-0.43712	-0.16278	-0.13878	0.04189	0.38605	0.38517	0.0077	0.20971
Q45VK7;D3Z025	Q45VK7	Cytoplasmic dynein 2 heavy chain 1	Dync2h1	2	6	6	1.1	-0.17022	-1.09929	-0.29342	n.d	-0.20731	-0.1841	n.d	-0.83192	-1.07059	0.1571	n.d	-0.09531
O35841	O35841	Apoptosis inhibitor 5	Api5	1	18	18	32.5	-0.17004	-0.47509	-0.90545	-0.13494	-0.55404	0.65278	-0.543	-0.65057	-0.60981	-0.69285	-0.76931	-0.53773
Q91Z40	Q91Z40		Gbp7	1	23	20	29.5	-0.17002	0.02231	-0.27735	-0.01051	-0.31921	-0.0575	-0.22173	-0.29248	0.17323	-0.48304	-0.02569	-0.11211
P20152;A2AKJ2;P03995;G3X981;G5E846;P15331;D3YZ35	P20152	Vimentin	Vim	7	36	31	58.6	-0.16983	0.78725	0.90128	-0.43364	0.33205	-0.18817	0.77669	0.87093	1.0409	1.65972	0.45817	1.40818
P70280	P70280	Vesicle-associated membrane protein 7	Vamp7	1	10	10	40.9	-0.16927	0.32827	0.36106	0.01393	0.57705	-0.35067	0.35748	-0.89223	0.21758	-0.50604	1.12141	0.16106
E9PV41;E9PXV7;O08808;D3Z074;Q6NS79	E9PV41	Protein diaphanous homolog 1	Diap1;Diaph1	5	44	44	27.8	-0.16921	-0.23209	-0.45214	-0.25226	-0.74884	0.17492	-0.13519	0.13334	-0.68578	-0.33941	-0.21131	-0.21547
Q8R3V5;A2AWI7;A2AWI9	Q8R3V5	Endophilin-B2	Sh3glb2	3	11	10	22.8	-0.16861	-0.95609	-0.83487	-0.04771	-0.52593	-0.11463	-2.12533	-0.85609	-0.37568	-1.03196	-0.69082	-0.36409
Q8VCC9;Q3UYD7	Q8VCC9	Spondin-1	Spon1	2	6	6	6.6	-0.16851	-0.41835	-1.05152	-0.43171	-0.23516	n.d	0.4378	-0.12254	n.d	-0.79123	0.09815	n.d
P51658	P51658	Estradiol 17-beta-dehydrogenase 2	Hsd17b2	1	19	19	46.7	-0.16848	-0.52274	-0.07059	-0.37739	0.77324	-0.19838	-0.73491	-0.83865	-0.20446	0.16059	-0.58933	-0.06921
P54728;P54726;Q8CAP3;Q3TN85	P54728	UV excision repair protein RAD23 homolog B	Rad23b	4	5	5	6.7	-0.16807	-1.01858	-1.03895	-0.18429	-1.63026	0.63988	-0.40781	-1.29873	-1.41815	-2.00789	-0.22811	-0.77698
B2RXC1	B2RXC1	Trafficking protein particle complex subunit 11	Trappc11	1	17	17	13.4	-0.16803	-0.49433	-0.5	-0.22788	-0.56719	0.10983	-0.48419	0.41793	-0.71204	-0.34835	-0.42769	-0.60357
Q61233;D3Z311;D3Z7D9;D3YVW8;D3YZ25	Q61233	Plastin-2	Lcp1	5	35	30	53.1	-0.16772	0.2031	0.14716	0.43925	-0.46399	-0.18274	0.08795	0.64631	0.10284	0.06449	0.46524	-0.00851
O88876;G5E8W9;B1ARS9;H7BX54	O88876	Short-chain dehydrogenase/reductase 3	Dhrs3	4	6	6	25.8	-0.16751	-0.53697	-0.19827	-0.388	0.5786	-0.18856	-0.52436	-0.4496	-1.05494	0.69093	-0.1619	-1.07243
O70318	O70318	Band 4.1-like protein 2	Epb41l2	1	40	35	37.7	-0.16744	-0.30036	-0.57127	-0.2293	-0.8331	0.34392	-0.85733	0.2856	-0.37923	-0.58463	-0.50625	-0.48819
Q99MP8;D6RG84	Q99MP8	BRCA1-associated protein	Brap	2	6	6	13.5	-0.16705	-1.5984	-2.24871	-0.12798	n.d	-0.13346	-0.9751	n.d	-1.7984	n.d	-0.87792	-2.7715
Q9Z2D0	Q9Z2D0	Myotubularin-related protein 9	Mtmr9	1	8	8	11.6	-0.16702	1.03251	0.10941	-0.01759	-0.84448	-0.13709	1.39815	0.30703	0.36171	-0.10704	1.47659	-0.29084
Q8R127;J3QNN5;F6S0R8	Q8R127	Saccharopine dehydrogenase-like oxidoreductase	Sccpdh	3	7	7	17	-0.16605	0.78692	0.62465	-0.7857	0.19812	-0.21457	1.21273	0.09623	0.66233	1.27953	0.34874	0.35561
Q62293;Q5SVP4	Q62293		Tgtp;Tgtp1	2	9	9	16.6	-0.16548	-0.54209	-0.92249	0.32631	-0.27666	-0.61591	-0.79227	-0.38077	-0.58189	-0.69271	0.11989	-1.46136
P10810	P10810	Monocyte differentiation antigen CD14	Cd14	1	2	2	8.2	-0.16539	-0.25424	-0.72201	0.44964	-0.1603	n.d	-1.98951	0.03593	n.d	-0.27955	-1.71215	n.d
Q9WTX6;Q3TPM3;D3Z2H3	Q9WTX6	Cullin-1	Cul1	3	33	33	39.3	-0.16534	0.47491	0.07995	-0.09905	-0.76569	-0.09034	0.26252	1.08929	-0.28104	0.38276	0.28054	-0.03896
Q9ES97	Q9ES97	Reticulon-3	Rtn3	1	3	3	2.4	-0.16467	0.99771	0.74864	-0.15524	0.04138	-0.34657	0.66045	1.09771	1.69011	0.16488	0.94864	2.1888
H3BJQ7;P99029;G3UZJ4	H3BJQ7	Peroxiredoxin-5, mitochondrial	Prdx5	3	9	9	35.7	-0.1645	-0.33773	-0.44494	0.47954	-0.47644	-0.16918	-0.66087	-0.23773	-0.32221	-0.33345	0.24422	-0.56416
Q3U9D6;Q8R313	Q3U9D6	Exocyst complex component 6	Exoc6	2	24	22	27.6	-0.16429	-0.4524	-0.54703	0.13198	-0.43667	-0.26436	-0.71468	-0.81964	-0.07318	-1.15884	-0.44114	-0.62078
Q3U487	Q3U487	E3 ubiquitin-protein ligase HECTD3	Hectd3	1	8	8	8.5	-0.16424	-0.88038	-0.76939	0.10648	n.d	-0.18664	-0.85404	n.d	-1.28018	n.d	-0.44242	-1.71847
Q9ERG0;Q8BGB5	Q9ERG0	LIM domain and actin-binding protein 1	Lima1	2	26	25	29.2	-0.16419	-0.21494	-0.62459	0.46624	-0.17265	-0.33201	-1.04399	-0.09769	0.06577	-0.53721	-0.6849	-0.10869
P58801	P58801	Receptor-interacting serine/threonine-protein kinase 2	Ripk2	1	3	3	5.9	-0.16404	0.47179	0.27093	-0.03542	-1.03174	-0.25099	0.47179	0.09226	0.14824	-1.02908	0.60459	-0.16906
P05132	P05132	cAMP-dependent protein kinase catalytic subunit alpha	Prkaca	1	16	6	33	-0.16383	-0.28766	-0.95402	0.10608	-1.11538	0.16118	-1.47612	0.046	-1.03252	-0.78836	-1.25729	0.28706
Q8R3Y8	Q8R3Y8	Interferon regulatory factor 2-binding protein 1	Irf2bp1	1	6	6	12.7	-0.16357	-0.02234	-0.06506	-0.16125	-0.23841	-0.10656	0.37187	0.34329	-0.57951	0.81433	0.13494	-1.20617
Q99NE5;F6VBR4;F6VBT9;F6VBV0;F6Y0S3;F6TZK4;Q7TPL9	Q99NE5	Regulating synaptic membrane exocytosis protein 1	Rims1	7	5	5	4.3	-0.16356	-0.96808	-1.11267	-0.17434	-0.73889	0.20389	-0.94082	-1.743	-1.00187	-2.55307	-1.36348	-0.82604
Q9Z2X8	Q9Z2X8	Kelch-like ECH-associated protein 1	Keap1	1	6	6	8.5	-0.16322	-0.70748	-1.08843	-0.14044	-0.17788	-0.27235	-0.94977	-0.54546	-1.10934	-0.71294	-1.16424	-1.25582
Q5F2E8	Q5F2E8	Serine/threonine-protein kinase TAO1	Taok1	1	7	5	6.8	-0.16304	-0.90922	-0.83992	-0.05535	-0.81769	0.09248	-0.50775	-0.80922	0.09395	-2.01146	-0.24717	0.15616
Q91VJ4	Q91VJ4	Serine/threonine-protein kinase 38	Stk38	1	15	12	36.1	-0.16278	0.83027	-0.05785	-0.13166	-0.66331	0.06433	0.60467	1.22193	-0.11982	0.41537	0.14215	-0.23676
P97315	P97315	Cysteine and glycine-rich protein 1	Csrp1	1	15	15	71.5	-0.16261	-0.31513	-0.48674	-0.13171	-0.3821	-0.12375	-1.46981	0.62792	-0.50005	-0.16058	-1.0701	-0.40585
Q9JJK2;F6RJV6	Q9JJK2	LanC-like protein 2	Lancl2	2	3	3	8.9	-0.16261	-0.60011	-1.2641	-0.50846	-0.16749	0.3051	-0.87335	-0.2269	-0.57405	-0.69674	-1.23145	-0.12059
O54984	O54984	ATPase Asna1	Asna1	1	11	11	32.8	-0.16254	0.74744	0.51497	-0.11655	-0.36016	0.10286	0.74744	1.08897	0.36655	0.49643	0.94201	0.31497
Q4VC33	Q4VC33	Macrophage erythroblast attacher	Maea	1	1	1	3.3	-0.1624	1.04881	0.84495	-0.0992	-0.26517	-0.1624	0.14613	1.55537	0.98819	1.65896	0.25538	0.78133
Q8K2L8;Q8C0C3	Q8K2L8	Trafficking protein particle complex subunit 12	Trappc12;Ttc15	2	15	15	15.3	-0.16204	0.06604	-0.34289	-0.01102	-0.4533	0.27846	0.58207	0.45051	-0.57731	0.05711	0.07094	-0.57519
F8WJE0;Q60710;E9Q0K6;F6TVP2;E9PYG9;E0CXZ5	F8WJE0	SAM domain and HD domain-containing protein 1	Samhd1	6	24	24	33.9	-0.16149	-0.47143	-0.60669	-0.05864	-0.39635	-0.00433	-0.14508	-0.53431	-0.8566	-0.64827	-0.11685	-0.42554
Q9CR26;F6W5Q8;F8WJC2	Q9CR26	Vacuolar protein sorting-associated protein VTA1 homolog	Vta1	3	9	9	20.1	-0.16088	0.17468	-0.42196	0.03745	-0.85512	0.06185	0.11863	1.38746	-0.09315	0.23132	0.25659	-1.11738
Q64133	Q64133	Amine oxidase [flavin-containing] A	Maoa	1	9	9	17.9	-0.16064	-0.19633	-0.56392	-0.71786	-0.16064	0.0297	0.38842	-0.09633	-1.58738	-0.19859	-0.45077	-0.44871
E2JF22;E9PUQ9;F7AC58	E2JF22	Piezo-type mechanosensitive ion channel component 1	Piezo1;Fam38a	3	3	3	1	-0.16033	0.69709	0.18731	-0.23399	0.23879	n.d	0.73267	-0.18352	n.d	-0.99692	0.49401	n.d
Q91VN4;E9Q4M4	Q91VN4	Coiled-coil-helix-coiled-coil-helix domain-containing protein 6, mitochondrial	Chchd6	2	8	8	31.5	-0.16012	-0.13374	-0.02521	-0.08657	1.38344	-0.28724	1.12092	-0.34119	-0.38629	1.66412	0.56667	-0.34307
Q8C754;G3UY33	Q8C754	Vacuolar protein sorting-associated protein 52 homolog	Vps52	2	15	15	18.3	-0.16009	-0.03418	-0.524	-0.13188	-0.62222	0.08787	0.19435	-0.17575	-0.31057	-0.95635	0.28877	-0.70214
G5E884;O88643	G5E884	Serine/threonine-protein kinase PAK 1	Pak1	2	10	3	17.3	-0.15961	0.8562	0.90762	-0.57753	n.d	0.26688	1.86905	n.d	-0.00944	n.d	1.48684	-0.05779
B1ASK8;Q6P073;B0QZM1;B0QZM2;B0QZM0	B1ASK8	Ubiquitin-conjugating enzyme E2 J2	Ube2j2	5	4	4	18.5	-0.15956	-1.75273	-1.6415	-0.15956	0.50772	-0.31167	-0.82382	-1.97152	-0.44023	-1.34425	-0.68768	-0.54122
O88543;F6YCA7;D3Z036	O88543	COP9 signalosome complex subunit 3	Cops3	3	12	12	25.8	-0.15951	0.66904	0.10235	-0.00672	-0.87549	0.1271	-0.29473	1.0169	-0.57698	0.47399	-0.18483	-0.04245
Q99JX3;A2ATI9;A2ATI6;A2ATI8	Q99JX3	Golgi reassembly-stacking protein 2	Gorasp2	4	6	5	17.3	-0.15923	-0.79695	-1.23324	-0.09775	-0.56139	0.07834	-0.50499	-2.90753	-1.0486	-3.94867	0.23094	-1.16121
P42227;B7ZC18	P42227	Signal transducer and activator of transcription 3	Stat3	2	25	25	32.1	-0.15899	0.15496	0.03793	0.02758	-0.50824	0.12605	-0.12693	0.55942	0.08687	0.41574	-0.08773	0.11667
Q8R5L3	Q8R5L3	Vam6/Vps39-like protein	Vps39	1	18	18	20.3	-0.15888	-0.7083	-0.89094	-0.29933	-0.35775	0.07464	-1.09929	-0.89423	-0.40723	-1.44835	-1.17508	-0.53606
P09242;E9Q7P8;B1AXF5;B1AXF6	P09242	Alkaline phosphatase, tissue-nonspecific isozyme	Alpl	4	20	20	39.5	-0.15878	-0.21428	-0.45524	-0.37804	0.79826	-0.23713	-0.26477	-0.20944	-0.40716	0.62207	-0.32229	-0.96224
F8VQC1;E9Q740	F8VQC1		Srp72	2	23	23	32.5	-0.15875	0.01026	-0.1244	0.13567	-0.39036	-0.18651	0.01934	-0.29777	0.25118	-0.44916	0.97757	0.36413
Q9ES34	Q9ES34	Ubiquitin-protein ligase E3B	Ube3b	1	5	5	5.3	-0.15857	0.01475	-0.70758	-0.45698	-0.8933	0.22021	-2.05124	-0.1523	-0.12249	-0.43745	-2.06287	-0.71662
Q8QZY1	Q8QZY1	Eukaryotic translation initiation factor 3 subunit L	Eif3l	1	24	24	37.8	-0.15836	0.66358	0.57066	-0.09919	-0.69315	0.04292	0.35051	0.71832	0.97665	0.64525	0.24166	1.23568
P70335	P70335	Rho-associated protein kinase 1	Rock1	1	45	39	26.5	-0.15825	-0.43091	-0.5474	0.02857	-0.87827	0.05061	-0.50018	0.24585	-0.63091	-0.43162	-0.43889	-0.61198
Q8CD19	Q8CD19	LanC-like protein 3	Lancl3	1	3	3	9	-0.1579	-0.13802	-0.21713	-0.18462	-0.55161	0.51904	0.84152	-0.84432	-1.24438	-1.05741	0.49426	-0.41713
P97855	P97855	Ras GTPase-activating protein-binding protein 1	G3bp1	1	12	12	26.7	-0.15775	0.06279	-0.14286	-0.37419	-0.93415	0.05506	-0.03798	-0.39557	-0.04815	-0.51584	0.05714	-0.03952
E9PWE8;Q3TT92;D3YUS0;Q6P1J1;P97427;D3Z567	E9PWE8		Dpysl3	6	23	2	36.2	-0.15774	0.15061	-0.07985	-0.03019	-1.27645	-0.10446	-0.00484	0.23096	0.32439	-0.09947	-0.24717	0.11838
A2AFQ0;Q7TMY8;F6XP90;F6UYC1	A2AFQ0	E3 ubiquitin-protein ligase HUWE1	Huwe1	4	60	60	11.1	-0.15722	-0.10543	-0.41474	0.10111	-0.62921	-0.14275	-0.34353	0.27835	-0.19586	-0.06413	-0.23447	-0.43579
P10107	P10107	Annexin A1	Anxa1	1	31	30	65.6	-0.15693	0.21267	0.40639	0.21487	-0.66424	-0.2363	-0.13988	0.79937	0.61927	0.6556	0.33085	0.5133
D3YUP0;Q0P5W1;F8WI64;F6ZLN8;Q8CIG5;D3Z5P1;D3YU67	D3YUP0	Vacuolar protein sorting-associated protein 8 homolog	Vps8	7	14	14	8.6	-0.15685	-0.38771	-0.77014	0.23229	-0.05438	-0.2438	-0.08104	-0.69662	-0.11318	-0.91145	-0.28833	-0.68895
Q9CQV4;F6R186	Q9CQV4	Protein FAM134C	Fam134c	2	3	2	7.9	-0.15655	-0.35272	-0.55716	-0.50451	n.d	-0.16014	-0.25282	n.d	-0.05063	n.d	-0.34392	-0.49188
Q9DBZ5	Q9DBZ5	Eukaryotic translation initiation factor 3 subunit K	Eif3k	1	5	5	22.9	-0.15651	0.48239	0.19676	0.0212	-0.74625	-0.30918	0.00583	0.58239	0.73073	-0.10329	0.58063	0.50061
A2A5R2;F6YCJ0	A2A5R2		Arfgef2	2	30	22	16	-0.15637	0.03069	-0.19798	-0.04225	-0.45514	-0.01692	-0.12392	0.29753	-0.45619	0.01205	0.15368	-0.39798
P62192	P62192	26S protease regulatory subunit 4	Psmc1	1	12	12	33.9	-0.15635	0.12694	-0.02285	-0.15635	-0.25382	0.057	-0.07819	0.44784	-0.62162	0.5259	0.22946	-0.59314
P10126;D3YZ68;D3Z3I8	P10126	Elongation factor 1-alpha 1	Eef1a1	3	32	19	48.9	-0.15623	0.31364	0.20926	-0.2446	-0.67537	0.22416	0.2211	0.97114	-0.10557	0.34542	0.2969	0.18597
P50516;D3Z1B9;D3YWH3	P50516	V-type proton ATPase catalytic subunit A	Atp6v1a	3	17	17	26.9	-0.15618	0.17022	-0.61264	-0.10378	-0.66257	0.07519	-0.03052	0.55791	-0.65687	-0.21264	-0.74516	-0.5386
Q91XD7	Q91XD7	Cysteine-rich with EGF-like domain protein 1	Creld1	1	6	6	12.1	-0.15613	0.68936	1.74144	-0.47815	0.85671	-0.32234	0.44284	0.72863	1.90223	2.29827	0.52497	2.14486
Q5DTM8;A2AIR2;A2AIR0;A2AIR1	Q5DTM8	E3 ubiquitin-protein ligase BRE1A	Rnf20	4	6	5	5.1	-0.1561	-0.73147	-0.7272	0.17018	n.d	-0.18942	-0.59517	n.d	-0.93147	n.d	0.22262	-1.54481
Q8BG32;G3UYH2;G3UXL5;G3UWW7;G3UZ28;G3UYL3;G3UYI4;G3UX15;G3UYL8;G3UZ33;G3UWV7;G3UX67	Q8BG32	26S proteasome non-ATPase regulatory subunit 11	Psmd11	12	22	22	60.4	-0.15605	0.69755	0.69344	-0.13267	-0.81114	0.25834	0.34275	1.13165	0.49755	0.78943	0.72609	1.02256
Q8C0C7;E9PWY9;D6RIJ2	Q8C0C7	Phenylalanine--tRNA ligase alpha subunit	Farsa	3	15	15	35.6	-0.156	-0.72191	-0.77325	-0.29842	-0.46713	0.00892	-0.46197	-0.72482	-1.27422	-1.01739	-0.42072	-0.74804
Q91YI4;Q5F2D9	Q91YI4	Beta-arrestin-2	Arrb2	2	3	3	12.9	-0.1556	-3.05899	-3.88084	-0.02465	-0.77952	-0.1556	-1.06014	-2.91512	-6.98734	-3.18873	-1.70317	-6.36921
P21126	P21126	Ubiquitin-like protein 4A	Ubl4a	1	4	4	20.4	-0.15552	0.11707	-0.30866	n.d	-0.35868	0.02361	n.d	0.11008	-0.01341	-0.28995	n.d	-0.24089
E9Q2H1;Q80TP3	E9Q2H1	E3 ubiquitin-protein ligase UBR5	Ubr5	2	9	9	3	-0.15549	-0.00063	-0.36626	0.33216	-0.01179	-0.18442	0.14812	0.59452	-0.51975	-0.09539	0.71075	-0.9453
Q8BWR4	Q8BWR4	Ubiquitin carboxyl-terminal hydrolase 40	Usp40	1	6	6	6.4	-0.15547	-0.62314	-0.81396	-0.2587	n.d	-0.15547	-0.15414	n.d	-1.08571	n.d	0.26099	-1.45628
Q8BX02	Q8BX02	KN motif and ankyrin repeat domain-containing protein 2	Kank2	1	12	11	12.2	-0.15533	-0.81683	-0.62633	-0.16202	-1.10563	-0.07323	-1.50025	-1.03608	0.29844	-1.57915	-0.93126	0.27969
O08599	O08599	Syntaxin-binding protein 1	Stxbp1	1	15	14	27.4	-0.15524	0.11869	-0.12982	-0.05672	-1.01876	0.1951	0.27695	0.05082	-0.35533	-0.81298	0.89724	0.029
Q8BHC4;B0QZX9	Q8BHC4	Dephospho-CoA kinase domain-containing protein	Dcakd	2	12	12	44.6	-0.1547	-0.44451	-0.22246	-0.37707	0.65663	-0.23764	-0.28062	-0.61602	-0.44841	0.51661	-1.08556	-0.03834
P55264	P55264	Adenosine kinase	Adk	1	9	9	22.2	-0.15468	0.16558	0.03057	-0.16506	-0.62518	0.53735	0.18012	0.36832	-0.585	0.30044	-0.8449	0.52661
Q8VDF3;F6YX98	Q8VDF3	Death-associated protein kinase 2	Dapk2	2	4	4	14.3	-0.15457	-0.97029	-0.88304	-0.40419	n.d	0.15924	-0.26764	n.d	-1.71174	n.d	0.09727	-1.43032
P52480;G3X925;P53657;E9Q509	P52480	Pyruvate kinase isozymes M1/M2	Pkm2	4	36	36	57.4	-0.15454	0.16452	0.03879	-0.06382	-0.72642	0.16749	-0.02234	0.80601	-0.01722	0.4135	0.20082	0.07462
Q8BTX9	Q8BTX9	Inactive hydroxysteroid dehydrogenase-like protein 1	Hsdl1	1	7	7	21.5	-0.15452	-0.23645	0.15609	-0.2894	1.33674	-0.15877	-0.27681	-0.19496	0.63224	1.87564	-1.3002	0.73796
Q8CFA2	Q8CFA2	Aminomethyltransferase, mitochondrial	Amt	1	6	6	11.9	-0.15439	-0.63635	-1.16719	-0.56288	0.49754	-0.17394	0.26843	-0.86881	-0.83635	-0.91344	-0.96719	-0.30145
E9PUK2;Q80V03;E0CXW2;E0CXE8	E9PUK2	Uncharacterized aarF domain-containing protein kinase 5	Adck5	4	11	11	17.7	-0.15423	-0.81485	-0.84487	-0.30573	0.71185	-0.2836	-1.91755	-1.41585	-0.33037	-0.28036	-2.16576	-1.01695
Q921K8	Q921K8	Protein FAM115C	Fam115c	1	6	6	5.4	-0.15383	0.05248	-0.77701	-0.24345	-1.48447	-0.0425	-0.0109	-0.05107	-0.10281	-0.66604	-0.05709	-1.06979
F8WJD4;Q80X82;D3Z2M2	F8WJD4	Symplekin	Sympk	3	19	19	14.4	-0.15351	-0.57342	-0.3721	-0.32157	0.27703	-0.11168	-0.92368	-0.16198	-0.6827	0.71778	-0.96311	-0.56262
Q07076	Q07076	Annexin A7	Anxa7	1	21	21	38.7	-0.15316	1.02959	1.16241	-0.14301	-0.55334	0.38361	0.85019	1.50115	0.76835	1.56039	0.8148	1.46063
Q8K1X4	Q8K1X4		Nckap1l	1	4	3	3.4	-0.15316	-0.71684	-1.05844	-0.23204	-0.13043	n.d	-1.97403	0.04802	n.d	0.02676	-1.93063	n.d
P56959;Q8CFQ9;G3UXT7;Q8BQ46;F6QCI0	P56959	RNA-binding protein FUS	Fus;Taf15	5	3	3	7.5	-0.15287	-0.47745	-0.77529	-0.26913	-0.88427	0.45386	-0.7323	-0.39451	0.48331	-0.87873	-0.69666	1.60209
Q91ZW2;A2AMC3;Q3UXG7;E9Q686;E9PZ15	Q91ZW2	GDP-fucose protein O-fucosyltransferase 1	Pofut1	5	5	5	17	-0.15282	0.4255	0.36491	-0.01743	-1.18492	-0.13424	0.09261	0.43042	0.46184	2.6083	0.10387	0.16491
B2RUR8;Q8R554;H3BKW8;D3Z210;D3YYZ8	B2RUR8		Otud7b	5	9	9	8.2	-0.15256	-0.48578	-0.62237	-0.09148	-0.64738	0.51571	-0.13023	-0.18299	-1.81116	-0.62176	0.27668	-1.04431
Q8CBB7;P22892	Q8CBB7	AP-1 complex subunit gamma-1	Ap1g1	2	19	19	23.3	-0.15228	0.43376	0.45306	0.00576	-0.72908	0.0675	0.55916	1.00101	0.06608	0.8492	0.66875	0.14404
F8VPK5;P70336	F8VPK5	Rho-associated protein kinase 2	Rock2	2	64	58	36.6	-0.15207	-0.02802	-0.46552	-0.12391	-0.89967	0.17018	-0.45463	0.35481	-0.20736	-0.24418	-0.29142	-0.33277
Q9D6Y7	Q9D6Y7	Mitochondrial peptide methionine sulfoxide reductase	Msra	1	4	4	25.8	-0.15194	0.32772	0.73757	0.46195	-0.87533	-0.16232	0.26749	0.44794	0.2783	-0.13734	0.87912	0.66095
Q3UHA3	Q3UHA3	Spatacsin	Spg11	1	6	6	3	-0.15187	-0.86189	-1.57322	-0.14272	-0.09445	-0.27308	-2.17287	-0.94944	-0.87363	-1.70687	-2.08718	-0.93805
Q8BH73	Q8BH73	Glutaminyl-peptide cyclotransferase-like protein	Qpctl	1	3	3	9.9	-0.15175	0.02293	-0.2335	n.d	0.77222	-0.21613	n.d	0.07114	0.15582	0.07562	n.d	-0.11176
P49138;Q922R0;Q9D2E1;B1AVU1	P49138	MAP kinase-activated protein kinase 2	Mapkapk2	4	18	15	34.7	-0.15171	0.32862	-0.14995	-0.20674	-0.81848	0.18561	0.0233	0.47221	0.40678	-0.39401	-0.10835	0.62988
A2A432;E9PXY1;J3QJX0	A2A432	Cullin-4B	Cul4b	3	27	20	26	-0.15152	0.14761	0.04811	-0.17421	-0.57915	0.22959	0.29529	0.05316	0.17551	-0.45836	0.44843	0.62393
O88520	O88520	Leucine-rich repeat protein SHOC-2	Shoc2	1	6	6	10.8	-0.15138	-0.22107	0.14959	-0.01664	-0.62269	0.58794	-0.29219	1.45213	0.28415	1.27025	-0.32753	0.87447
P59325	P59325	Eukaryotic translation initiation factor 5	Eif5	1	13	13	21	-0.1512	-0.61024	-0.7863	-0.03987	-1.02659	-0.47738	-0.70042	-0.37169	-1.37157	-0.39662	-0.90266	-0.61591
Q9JIA7	Q9JIA7	Sphingosine kinase 2	Sphk2	1	6	6	17.8	-0.1512	0.04343	-0.47238	-0.6054	-0.2629	0.32987	-0.74519	0.17977	-0.11691	-0.36171	-1.33717	0.23496
P32067;F6SXM5;A2AR07;D6RI87	P32067	Lupus La protein homolog	Ssb	4	12	12	27.5	-0.15114	-0.6087	-0.8495	-0.4548	-0.15114	0.02687	-0.6087	-0.80616	-0.73579	-0.69446	-0.47574	-1.03408
Q91ZR1	Q91ZR1	Ras-related protein Rab-4B	Rab4b	1	7	7	39.4	-0.15104	0.50478	0.23055	-0.09105	-0.14755	-0.42965	0.72399	-0.47782	0.31409	-1.19394	1.14506	0.03055
O54734	O54734	Dolichyl-diphosphooligosaccharide--protein glycosyltransferase 48 kDa subunit	Ddost	1	14	14	37.9	-0.15069	-0.1679	-0.72959	-0.32836	0.63022	-0.28868	-0.37039	-0.17195	0.17463	0.5598	-0.84179	-0.7278
Q8R3F9	Q8R3F9	Speckle targeted PIP5K1A-regulated poly(A) polymerase	Tut1	1	4	4	3.5	-0.15016	0.35611	0.54321	-0.11596	-0.94486	n.d	0.77874	-1.27583	n.d	-0.74592	1.2294	n.d
P61087;D3Z4U3	P61087	Ubiquitin-conjugating enzyme E2 K	Ube2k	2	5	5	38	-0.14987	-1.21924	-0.67915	0.06323	-0.79857	0.28901	-0.3561	-1.11924	-1.50305	-0.59812	-1.29044	-0.26644
Q80UJ7	Q80UJ7	Rab3 GTPase-activating protein catalytic subunit	Rab3gap1	1	26	26	23.6	-0.14954	-0.60536	-1.15065	-0.0159	-0.58225	-0.08832	-0.86086	-0.31667	-0.72121	-0.80743	-0.98808	-1.14287
Q91W86	Q91W86	Vacuolar protein sorting-associated protein 11 homolog	Vps11	1	16	16	16.9	-0.14954	0.77137	0.35203	0.12777	-0.23562	-0.18342	0.14335	0.65138	0.77117	0.37658	0.67965	0.54137
Q8CBR6	Q8CBR6	Tsukushin	Tsku	1	5	5	13.3	-0.1493	-0.7902	-1.56492	-0.37389	-0.05382	-0.1493	-0.03663	-0.73431	-0.63812	-1.93765	-0.88204	-0.5496
D3YVN7;Q8BFR5	D3YVN7	Elongation factor Tu;Elongation factor Tu, mitochondrial	Gm9755;Tufm	2	26	26	49.8	-0.14915	-0.91703	-0.67503	-0.13438	0.9095	-0.38052	-1.12604	-1.40816	-0.54744	-0.13324	-0.89379	-0.67745
Q99J83	Q99J83	Autophagy protein 5	Atg5	1	4	4	16	-0.14907	0.31496	0.69964	-0.12696	-0.78279	0.16363	0.33441	0.43247	0.11496	-0.21764	0.63919	0.53206
O08547;E9Q6R3;D6RES2	O08547	Vesicle-trafficking protein SEC22b	Sec22b	3	16	16	60.5	-0.1485	1.6376	1.72657	-0.58638	0.56238	-0.20192	1.16882	1.52384	1.55129	2.2123	0.55287	1.78834
Q4VAA7	Q4VAA7	Sorting nexin-33	Snx33	1	5	5	7.8	-0.14805	-2.1531	-2.05449	-0.51371	0.04949	-0.25288	-3.12884	-2.96218	-2.3531	-2.58453	-3.84425	-2.09199
E9PX30;Q8BPM2;E9Q1T3	E9PX30	Mitogen-activated protein kinase kinase kinase kinase 5	Map4k5	3	8	8	11.2	-0.14779	-1.28441	-1.33392	-0.19103	-0.36987	0.24732	-1.36364	-0.87522	-1.51921	-1.17988	-1.22972	-0.88036
Q99J95;D6RHP4	Q99J95	Cyclin-dependent kinase 9	Cdk9	2	4	3	11.3	-0.14746	0.23285	0.26006	-0.10797	n.d	-0.83141	0.23285	n.d	0.15449	n.d	0.46006	-0.58303
Q640N1	Q640N1	Adipocyte enhancer-binding protein 1	Aebp1	1	12	12	9.5	-0.14727	-0.13064	-0.40898	-0.11274	-0.35098	0.11809	2.51545	0.31083	-1.08617	-0.11635	2.57543	-1.01363
Q8CGE8;Q08619	Q8CGE8	Interferon-activable protein 205-A;Interferon-activable protein 205-B	Ifi205a;Ifi205b	2	6	4	15.1	-0.14682	0.38664	0.27711	-0.16272	0.23069	n.d	-0.49965	0.48664	n.d	0.67711	-0.53868	n.d
E9PUQ5;Q921M4;A2AN46;A2AN48;A2AN45;A2AN44	E9PUQ5	Golgin subfamily A member 2	Golga2	6	8	8	9.5	-0.1468	-0.68106	-0.94444	n.d	0.00691	-0.242	n.d	-0.88116	-0.69841	-0.80654	n.d	-0.70116
Q6P5E6;A2A9W5	Q6P5E6	ADP-ribosylation factor-binding protein GGA2	Gga2	2	14	13	21.4	-0.14677	-0.24461	-0.8469	-0.27636	-0.97038	0.71255	-0.97435	0.57048	-0.79897	0.04848	-0.8621	0.70598
P41731	P41731	CD63 antigen	Cd63	1	2	2	7.6	-0.14672	0.66904	0.59464	-0.1442	0.50213	-0.24734	2.74991	0.58657	0.4528	0.99464	3.01997	0.48975
Q61704;E9PVS1;CON__Q0V8M9	Q61704	Inter-alpha-trypsin inhibitor heavy chain H3	Itih3	3	5	5	5.8	-0.14661	-1.03483	-0.76384	0.78919	-1.47754	-0.14661	-1.43135	-0.59096	-0.6005	-2.01167	-0.46116	-1.4761
G5E8T9;Q99KB8;E9PYA3;E9Q2H8;D3YWI0;D3YUX8;D3YV58	G5E8T9	Hydroxyacylglutathione hydrolase, mitochondrial	Hagh	7	7	7	25.2	-0.14628	0.10036	0.05586	n.d	0.39067	-0.24703	n.d	0.03652	0.061	-0.23177	n.d	-0.09053
E9PUB7;Q2YDW2;D3YX87	E9PUB7	Protein misato homolog 1	Msto1	3	10	10	16.4	-0.14612	0.24525	-0.3192	-0.10715	-0.62654	-0.005	1.44805	0.32406	-0.03868	-1.20731	0.96639	-0.4335
Q5SSL4;E9PUE7;H3BKV6;H3BJY3;H3BKT3	Q5SSL4	Active breakpoint cluster region-related protein	Abr	5	10	9	11.9	-0.14594	-0.04289	-0.07263	0.06419	-0.71125	0.17505	-0.04289	-0.18475	0.12657	-0.94639	0.23008	-0.04532
P05202	P05202	Aspartate aminotransferase, mitochondrial	Got2	1	15	15	37.4	-0.14576	-0.18058	-0.36974	-0.6623	0.10461	0.69064	0.13583	-0.12466	-0.40354	-0.26435	-0.59031	0.09708
D3Z286	D3Z286		Glb1	1	5	5	11.6	-0.1454	-0.89001	-1.38942	-0.1356	0.49016	-0.21969	-1.12084	-2.40889	-0.79356	-1.15478	-1.27783	-1.47344
O35153	O35153	BET1-like protein	Bet1l	1	2	2	22.5	-0.1454	1.47109	1.65382	n.d	0.45091	-0.15993	n.d	1.49168	1.27109	2.50867	n.d	1.34601
Q70IV5	Q70IV5	Synemin	Synm	1	9	9	6.3	-0.14494	-0.47867	-0.98799	-0.14442	-0.92454	0.17875	-0.58289	0.41682	-0.90042	-0.73429	-1.00887	-0.51928
Q9QY06;E9PZW8;E9PWZ6;E9QKV6	Q9QY06	Unconventional myosin-IXb	Myo9b	4	10	9	5.2	-0.1449	0.35346	-0.19101	-0.19505	n.d	-0.08023	0.35346	n.d	-0.1156	n.d	-0.25025	-0.35694
Q9CW79	Q9CW79	Golgin subfamily A member 1	Golga1	1	9	9	9	-0.14482	-1.5837	-1.81228	-0.15874	n.d	-0.11371	-1.39367	n.d	-1.93268	n.d	-1.22931	-2.17201
Q9CZ44;A2AT02	Q9CZ44	NSFL1 cofactor p47	Nsfl1c	2	12	12	37.3	-0.14468	0.75461	0.29534	0.25181	-1.56871	-0.1971	1.09169	0.74173	-0.13067	0.15606	1.97928	0.04716
Q8R361	Q8R361	Rab11 family-interacting protein 5	Rab11fip5	1	17	17	32.9	-0.14401	-0.09312	-0.27081	0.01049	-0.12138	-0.22241	-0.10178	0.13242	-0.38379	0.5017	-0.18861	-0.58804
Q60960;G3UZK5;G3UXT6;G3UXF0;G3UWJ8;G3UXW7	Q60960	Importin subunit alpha-1	Kpna1	6	9	6	19.5	-0.14385	0.47487	0.20289	-0.06847	-0.96827	0.09586	-0.12057	0.57487	1.06247	0.60289	0.06502	0.60533
Q8C3F2	Q8C3F2	Constitutive coactivator of PPAR-gamma-like protein 2	Fam120c	1	5	5	4.9	-0.14355	-0.42702	-0.76458	-0.13438	-0.1266	-0.33821	-0.23949	-0.39062	-0.37292	-0.33994	-0.01202	-0.96458
Q8VD75	Q8VD75	Huntingtin-interacting protein 1	Hip1	1	29	27	29	-0.14325	-0.52166	-0.45403	-0.2837	-0.51428	0.51591	-0.5604	0.27823	-1.20528	-0.13534	-0.19644	-0.57234
Q9Z1M2	Q9Z1M2		Irgm2	1	8	4	18.7	-0.14323	-0.80966	-1.65648	0.42718	-0.07806	-0.42647	-1.33304	-0.69281	-1.709	-1.21702	-1.14348	-1.8834
Q9D0J4	Q9D0J4	ADP-ribosylation factor-like protein 2	Arl2	1	6	6	37.5	-0.14278	-0.15708	-0.34035	-0.24407	0.02262	-0.24294	0.0593	-0.22603	0.17754	-0.15577	-0.02488	-0.25706
Q58A65;E9PUD1;F8WH31;F6SH61;F6WNT4	Q58A65	C-Jun-amino-terminal kinase-interacting protein 4	Spag9	5	22	22	17.7	-0.14266	-0.24357	-0.83017	0.04893	-0.97949	-0.07485	-0.36699	-0.21896	0.0013	-0.73512	-0.21717	-0.05659
Q8BG30	Q8BG30	Negative elongation factor A	Whsc2	1	5	5	6.4	-0.1425	-0.18108	-0.68752	-0.14639	-0.3288	0.31232	-1.9556	0.95182	-1.20541	0.74463	-1.93044	-0.7964
Q8VC42;F6X2I0;F6RDF1	Q8VC42	Uncharacterized protein C18orf8 homolog	Mic1	3	11	11	16.7	-0.1425	-0.649	-0.86967	0.00777	-0.58838	-0.01911	-0.18322	-0.62918	-0.90994	-0.99029	0.15769	-1.06967
P61963	P61963	DDB1- and CUL4-associated factor 7	Dcaf7	1	3	3	10.8	-0.14207	1.23755	1.07107	-0.19512	-0.12833	n.d	0.33585	1.21994	n.d	1.31096	0.51647	n.d
F6WJB7;Q6ZQ93;F6SZG2;F7BSN3	F6WJB7	Ubiquitin carboxyl-terminal hydrolase;Ubiquitin carboxyl-terminal hydrolase 34	Usp34	4	6	6	1.8	-0.14191	-0.77529	-1.73768	0.0049	n.d	-0.1939	-1.32318	-0.25353	-2.34109	n.d	-1.3388	-2.57534
Q99J45;D3YUV1;F7AZ06;F7C5I8;F7C033	Q99J45	Nuclear receptor-binding protein	Nrbp1	5	6	6	19.3	-0.14186	-0.92726	-1.11037	0.11116	-0.58584	0.02687	-2.49559	-0.26238	-0.30793	-1.60672	-1.93937	-0.33601
Q6P5F9;F6YA11;A2AKT6	Q6P5F9	Exportin-1	Xpo1	3	29	29	26.2	-0.14157	0.0658	-0.024	-0.01562	-0.77438	-0.04843	0.4707	0.06922	-0.36184	-0.30984	0.59087	0.13735
Q7TSI3	Q7TSI3	Serine/threonine-protein phosphatase 6 regulatory subunit 1	Ppp6r1	1	10	10	15.1	-0.14149	0.33978	0.23872	-0.21103	-0.32887	0.43936	0.38909	0.77884	-0.43912	0.95326	0.23069	0.17986
Q8R1I1	Q8R1I1	Cytochrome b-c1 complex subunit 9	Uqcr10	1	3	3	51.6	-0.14149	0.30325	0.3612	-0.83344	0.45302	-0.14149	0.49568	-0.73341	0.19879	0.17041	0.3691	0.35877
Q80TL7;B9EKJ3	Q80TL7	Protein MON2 homolog	Mon2	2	19	19	8.8	-0.1414	-0.50802	-0.79553	0.04754	-0.19838	-0.21998	-1.07633	-0.26683	-0.21483	-0.50569	-0.82623	-0.39094
D3YXH0;D3YXH1;Q7TSN7;F7ATS8;P63054	D3YXH0	Immunoglobulin superfamily member 5;Purkinje cell protein 4	Igsf5;Pcp4	5	4	4	10.7	-0.14127	-1.29086	-1.38279	1.33691	-1.02122	-0.14127	-1.65097	2.22438	-1.70938	1.04414	0.00511	-2.13776
Q6A0A9	Q6A0A9	Constitutive coactivator of PPAR-gamma-like protein 1	FAM120A	1	28	28	23.8	-0.14119	-0.45955	-0.61561	0.22873	-0.58964	-0.13413	-0.88281	0.58419	-0.81918	0.05208	-0.38421	-1.27594
Q61216;F6RX99;B2KF76;B2KF75	Q61216	Double-strand break repair protein MRE11A	Mre11a	4	16	16	20.5	-0.14032	-0.42053	-0.31716	-0.4854	-0.0277	-0.08085	-0.02298	-1.88612	-0.46545	-2.09166	0.69238	-0.51092
E9QJX9;Q9QXJ2;Q9WVL2	E9QJX9	Signal transducer and activator of transcription 2	Stat2	3	12	12	11.9	-0.14028	-0.32383	-0.69431	-0.02576	-0.56405	-0.12966	-0.28789	-0.85414	0.32111	-1.0446	-0.33634	-0.01789
B1ATI0;B1AV77;P47740	B1ATI0	Aldehyde dehydrogenase;Fatty aldehyde dehydrogenase	Aldh3a2	3	20	19	28.9	-0.14022	0.64177	0.96925	-0.34384	0.65288	-0.1956	0.23435	0.52204	1.35125	1.63941	0.11823	1.52475
Q8R3B1	Q8R3B1	1-phosphatidylinositol 4,5-bisphosphate phosphodiesterase delta-1	Plcd1	1	16	16	21.7	-0.13978	0.00289	-0.59868	-0.09939	-1.27575	-0.02691	0.09037	0.54381	-0.61977	-0.39227	-0.19702	-0.60315
Q9Z2N8;D3YVN1;Q99MR0;F8WI57;D3Z4L2	Q9Z2N8	Actin-like protein 6A	Actl6a	5	7	7	17.9	-0.13968	-0.36529	-0.70953	0.35084	-0.48142	-0.13968	-1.13429	0.1939	-0.56529	-0.5772	-0.6997	-0.87865
Q9CYW4	Q9CYW4	Haloacid dehalogenase-like hydrolase domain-containing protein 3	Hdhd3	1	8	8	26.7	-0.13909	0.76492	0.47609	0.11463	-0.44817	0.03928	0.40084	0.69726	1.31284	-0.04674	0.8007	0.8655
E9QPA6;P80317	E9QPA6	T-complex protein 1 subunit zeta	Cct6a	2	22	17	40.2	-0.13862	0.17673	0.00589	0.00072	-0.87705	-0.02959	0.05731	0.20059	0.16282	-0.15098	0.39127	-0.05967
Q9JIW9;F6QC68	Q9JIW9	Ras-related protein Ral-B	Ralb	2	9	7	34	-0.1383	0.61811	1.15214	-0.31129	0.55905	-0.47483	-0.42811	-0.12071	1.51877	1.44056	-0.81185	1.64082
O08736;E9Q575;D6RCG7	O08736	Caspase-12;Caspase	Casp12	3	4	4	9.1	-0.13806	-0.7273	-0.92344	0.27274	-0.27801	0.1354	-1.65437	-0.22658	-1.04487	-0.34183	-1.24963	-1.06864
Q8R1N4;B1AS63	Q8R1N4	NudC domain-containing protein 3	Nudcd3	2	12	12	36.6	-0.13801	-0.94492	-1.24289	0.00072	-0.90075	-0.00554	-0.93145	-0.36448	-1.2	-0.72495	-1.09638	-1.5598
Q8BFW7	Q8BFW7	Lipoma-preferred partner homolog	Lpp	1	25	25	40.8	-0.13798	-0.04018	-0.29065	-0.06573	-0.73879	0.10929	-0.54749	0.3137	-0.21756	-0.2308	-0.16028	-0.30881
Q8R4X3;F6YJB6;B7ZCP9;B7ZCQ0;B7ZCQ1	Q8R4X3	RNA-binding protein 12	Rbm12;Cpne1	5	8	8	7.8	-0.13793	-0.2129	0.26415	-0.60012	-0.37101	0.53585	-0.96036	0.70517	-0.4662	0.596	-1.25443	0.0961
Q8K268	Q8K268	ATP-binding cassette sub-family F member 3	Abcf3	1	7	7	10.6	-0.13785	-0.82304	-0.68701	0.14783	0.5956	-0.26223	-0.82304	0.35407	-2.3705	0.71384	-0.48701	-3.34403
A2AS98;P28660	A2AS98	Nck-associated protein 1	Nckap1	2	37	36	30.2	-0.13727	-0.27628	-0.36028	0.04054	-0.83185	0.01593	-0.36561	0.16825	-0.55642	-0.18741	0.0077	-0.36705
D3Z4P2;P59481;J3QNZ7;F6QN75	D3Z4P2	VIP36-like protein	Lman2l	4	7	7	24	-0.13704	-0.79531	-0.82238	0.30287	0.68275	-0.44214	-0.79042	-1.56343	0.12446	-0.46029	-0.20017	-0.89482
Q7TSZ8	Q7TSZ8	Nucleus accumbens-associated protein 1	Nacc1	1	3	3	8	-0.13684	0.16748	-0.08537	-0.13684	0.44996	-0.23843	-1.31943	1.60695	1.49583	2.14398	-1.18656	1.39502
Q9D4H1	Q9D4H1	Exocyst complex component 2	Exoc2	1	20	20	19.9	-0.13671	0.40041	0.19149	0.01621	-0.21161	-0.23759	-0.55892	0.58455	0.94798	0.61256	-0.18935	0.62357
Q9D9I4;B0R081;B0R080	Q9D9I4	TBC1 domain family member 20	Tbc1d20	3	10	10	27.6	-0.13636	-0.33258	-0.96685	-0.03392	0.52055	-0.15277	-0.49442	0.57992	-0.53258	0.24852	-1.15467	-0.94414
P12265;Q99KJ6;D3YY48	P12265	Beta-glucuronidase	Gusb	3	2	2	3.1	-0.13622	0.6618	1.49258	-0.13622	1.10057	-0.24062	1.74238	0.53157	0.92846	2.09732	1.73968	0.62365
E9QMK9;Q8BH86;F7CUW7	E9QMK9	UPF0317 protein C14orf159 homolog, mitochondrial	9030617O03Rik	3	25	25	37.9	-0.13611	0.52282	0.18808	-0.02879	-0.64844	0.34073	-0.01674	1.20396	0.01522	0.31783	0.18872	0.18607
Q9CQW1	Q9CQW1	Synaptobrevin homolog YKT6	Ykt6	1	14	14	67.2	-0.1359	0.08179	-0.14002	-0.35703	-0.46218	0.41045	0.61656	0.26289	-0.45889	-0.17529	-0.03912	0.26553
Q3U3G8;Q9EPB5;F6TMN2	Q3U3G8	Serine hydrolase-like protein	Serhl	3	13	13	29.9	-0.1357	-0.24931	-1.55864	n.d	-0.68622	0.2291	-0.31006	-0.14931	-0.70811	-1.36324	n.d	-0.97884
P80315;G5E839;G3UYW5;G3UXG2;G3UXF3	P80315	T-complex protein 1 subunit delta	Cct4	5	25	25	44	-0.13557	0.25302	0.24408	-0.01179	-0.80445	0.01635	0.2557	0.20778	0.49107	-0.3244	0.70881	0.54894
Q6PAM0;D6RG50;D6RH98	Q6PAM0	5-AMP-activated protein kinase subunit beta-2	Prkab2	3	10	8	30.6	-0.13552	-0.01782	-0.88004	-0.26098	-0.19459	0.03436	-0.40998	1.1168	-2.02484	-0.24379	-0.41081	-1.52759
Q811P8;Q80YF9	Q811P8	Rho GTPase-activating protein 32	Arhgap32	2	5	5	2.2	-0.13479	-0.24879	-1.43684	0.12869	-0.6441	n.d	-0.75523	0.07057	n.d	-0.57744	-0.82547	n.d
P70333;J3QPH6;D3Z6Y3	P70333	Heterogeneous nuclear ribonucleoprotein H2	Hnrnph2	3	10	4	29.8	-0.13473	1.04951	1.49564	0.10313	-0.12524	-0.16689	1.73704	-0.21357	2.02062	0.44817	2.11528	2.42273
Q9JHU4;F6ZX84	Q9JHU4	Cytoplasmic dynein 1 heavy chain 1	Dync1h1	2	189	189	37.7	-0.13471	0.25507	0.03732	-0.09133	-0.16364	-0.1508	0.19545	0.2083	0.18434	0.23436	0.06019	0.23325
Q80VD1	Q80VD1	Protein FAM98B	Fam98b	1	6	6	13.1	-0.13456	-0.17724	-0.25529	-0.0349	-0.32427	0.01478	-0.17391	-0.41734	-0.37724	-0.18092	-0.06122	-0.32906
Q8VC03	Q8VC03	Echinoderm microtubule-associated protein-like 3	Eml3	1	4	4	3.9	-0.13427	-1.58585	-2.03151	0.33044	-0.73774	0.33743	-1.58585	-1.0596	-2.9032	-2.09534	-1.11986	-2.56624
Q60714	Q60714	Long-chain fatty acid transport protein 1	Slc27a1	1	12	11	21.7	-0.13424	0.29513	0.11522	-0.46297	0.70363	-0.25753	0.74129	-0.63356	0.38002	0.20418	0.31522	0.29929
Q8CCJ3	Q8CCJ3	E3 UFM1-protein ligase 1	Ufl1	1	28	27	26.2	-0.13419	0.72467	0.71414	-0.09587	0.1375	-0.20493	0.79299	0.67665	0.86072	0.67379	0.64178	0.70471
P85094	P85094	Isochorismatase domain-containing protein 2A, mitochondrial	Isoc2a	1	5	5	33.5	-0.13418	1.46603	1.33082	-0.12994	-0.91812	0.37851	1.59749	1.61574	1.18744	1.47691	1.4089	2.4265
Q91W36;G3UZF0;E9Q8W9	Q91W36	Ubiquitin carboxyl-terminal hydrolase 3;Ubiquitin carboxyl-terminal hydrolase	Usp3	3	2	2	4.8	-0.13414	-1.35099	-1.24562	n.d	-0.27505	0.58976	n.d	-1.02508	-1.22432	-1.49666	n.d	-0.64383
O55013	O55013	Trafficking protein particle complex subunit 3	Trappc3	1	6	6	21.7	-0.13367	0.06315	0.13651	0.05395	-1.15637	-0.08879	-0.9091	1.38037	0.28145	0.53651	-0.91989	0.14246
Q9ERA0;Q811S7;Q3UNW5	Q9ERA0	Alpha-globin transcription factor CP2	Tfcp2	3	5	5	11.8	-0.13338	-0.01014	-0.34353	-0.07033	-0.82605	-0.21469	-0.01014	-0.92611	-0.1354	-0.6196	-0.04908	-1.15463
P18872;D3Z2M7;F7BLT7	P18872	Guanine nucleotide-binding protein G(o) subunit alpha	Gnao1	3	10	8	27.4	-0.13323	-1.0484	-0.79902	-0.04703	-0.95836	0.18142	-1.27748	-0.11669	-1.08084	-0.51265	-0.76894	-0.87503
Q62159;H3BL56	Q62159	Rho-related GTP-binding protein RhoC	Rhoc	2	10	5	39.9	-0.13321	0.09337	0.30812	-0.22437	0.33239	-0.12515	0.09337	-0.74386	0.11324	0.01336	0.64312	0.01646
Q8VCL2	Q8VCL2	Protein SCO2 homolog, mitochondrial	Sco2	1	7	7	23.1	-0.13248	0.97316	0.94012	-0.15922	0.16877	-0.29014	-0.5844	1.50658	0.92225	1.77594	-0.80276	0.82854
P26516	P26516	26S proteasome non-ATPase regulatory subunit 7	Psmd7	1	9	9	37.4	-0.13218	-0.31318	-0.28942	-0.13217	-0.97861	0.55287	-0.36942	0.26087	-0.84222	-0.43464	-0.07917	-0.40846
P58281;H7BX01;E0CXD1;P58682	P58281	Dynamin-like 120 kDa protein, mitochondrial;Dynamin-like 120 kDa protein, form S1	Opa1	4	46	37	40.3	-0.13149	-0.29342	-0.54905	-0.31558	-0.32972	0.05936	0.22169	-0.25762	-0.63497	-0.44928	-0.27587	-0.66517
Q9DBF1;G3UYR8;G3UY72;E9Q1H3;E9Q1G1	Q9DBF1	Alpha-aminoadipic semialdehyde dehydrogenase	Aldh7a1	5	11	11	17.3	-0.13035	-0.58063	-0.76203	0.10983	-0.88502	0.02659	-0.70646	0.26827	-1.06898	-0.66315	-0.16991	-0.90635
Q9ESW4	Q9ESW4	Acylglycerol kinase, mitochondrial	Agk	1	13	13	35.9	-0.13025	-0.72585	-0.69411	-0.18945	0.73821	-0.29378	-0.86029	-0.98857	-0.60349	0.04808	-0.66898	-0.45537
Q7TSS3;E9Q2Y3;O88522;Q8VC91;A3KG44;A3KG38;A3KG41;A3KG40;A3KG37;A3KG39	Q7TSS3	NF-kappa-B essential modulator	Ikbkg	10	7	7	16	-0.13005	-0.17221	-0.56801	-0.38762	0.57182	0.14183	0.47848	-0.08529	-1.05813	-0.23148	-0.14473	-1.13169
P28271	P28271	Cytoplasmic aconitate hydratase	Aco1	1	26	26	25	-0.12948	0.37454	0.28898	0.13527	-0.82913	-0.05946	0.32411	0.51113	0.35668	0.21863	0.28599	0.22448
A3KGS3;F7CGP0;F7AI67	A3KGS3	Ral GTPase-activating protein subunit alpha-2	Ralgapa2	3	35	33	16.5	-0.12947	-0.26333	-0.18415	0.06956	-0.36773	-0.11482	-0.29057	0.12934	-0.43838	-0.02626	-0.029	-0.16115
Q9CQ73;E0CXK9;E0CX59	Q9CQ73		Pkp2	3	7	7	7.2	-0.12939	0.33889	0.25491	0.41684	-0.31247	-0.17979	-0.06447	1.05879	-0.84458	0.8591	0.76311	-1.15523
Q9D379;E9PWK1;D3Z4M3;F6YTS6	Q9D379	Epoxide hydrolase 1	Ephx1	4	34	34	56.9	-0.1291	0.61942	0.43441	-0.35509	0.41911	-0.17986	0.36589	0.60929	0.81739	1.32433	0.016	0.49208
Q8VD65	Q8VD65	Phosphoinositide 3-kinase regulatory subunit 4	Pik3r4	1	25	25	17.4	-0.1285	0.28398	0.29585	-0.11165	-0.39515	0.01635	0.27259	0.76995	-0.06389	0.64806	0.54216	0.08455
Q924C1	Q924C1	Exportin-5	Xpo5	1	14	14	10.9	-0.12819	-0.71488	-0.98749	0.03365	-0.2064	-0.18336	-0.71262	-0.32719	-1.2302	-0.71159	-0.78041	-0.8161
P62821;Q5SW88;Q5SW87;Q5SW86	P62821	Ras-related protein Rab-1A	Rab1A;Rab1	4	20	10	79.5	-0.12817	-0.56587	-0.172	-0.0793	0.48872	-0.43031	-0.86749	-0.57634	-0.17177	0.44483	-0.34071	-0.40188
P00405;Q7JCZ1	P00405	Cytochrome c oxidase subunit 2	Mtco2;mt-Co2	2	7	7	30.8	-0.12771	0.2961	0.56175	-0.72588	1.13993	-0.02884	0.30055	-0.03291	0.18664	1.20956	-1.79664	0.64033
P35585;D3YZ71	P35585	AP-1 complex subunit mu-1	Ap1m1	2	19	16	46.1	-0.12767	0.02873	-0.19841	0.08461	-0.52541	-0.16309	-0.38853	0.61427	-0.03677	0.19451	-0.18631	-0.23001
P13439;D6RJ62	P13439	Uridine 5-monophosphate synthase;Orotate phosphoribosyltransferase;Orotidine 5-phosphate decarboxylase	Umps	2	16	16	36	-0.12723	-0.37039	-0.99211	-0.11915	-0.64016	0.22786	-0.97029	-0.0036	-1.75842	-0.46864	-0.42053	-1.40796
Q99JY9;Q641P0	Q99JY9	Actin-related protein 3	Actr3	2	14	14	32.3	-0.12718	0.66971	0.21359	0.03238	-0.95635	-0.05156	0.92941	1.28568	-0.02577	0.22212	1.02935	-0.276
Q9CPX6	Q9CPX6	Ubiquitin-like-conjugating enzyme ATG3	Atg3	1	5	5	16.2	-0.12656	0.57779	0.06831	-0.08516	-0.40536	-0.04582	0.64776	-0.40125	1.1866	-0.90563	0.71277	1.33767
Q8BH80;Q9QY76	Q8BH80	Vesicle-associated membrane protein-associated protein B	Vapb	2	14	13	50.6	-0.12652	-1.36052	-0.82182	-0.06584	0.81024	-0.32422	-1.53045	-1.16932	-1.28124	-0.22721	-1.10031	-0.68139
P22682;Q3TTA7;B9EKI5	P22682	E3 ubiquitin-protein ligase CBL	Cbl	3	8	8	9.1	-0.12647	-1.31896	-1.71381	-0.14699	n.d	0.17133	-0.74677	n.d	-2.27607	n.d	-0.36086	-2.09141
Q6KCD5	Q6KCD5	Nipped-B-like protein	Nipbl	1	18	18	5.7	-0.12571	-0.74435	-0.57146	-0.23921	0.50569	-0.17984	0.418	-1.77259	-1.04939	-0.8782	0.29825	-0.57804
J3QPE8;Q60931;J3QMG3	J3QPE8	Voltage-dependent anion-selective channel protein 3	Vdac3	3	11	11	48.8	-0.12512	0.96331	1.48614	-0.38265	0.91632	-0.19629	1.17189	0.61747	1.14421	2.26019	1.52108	1.19648
Q9CRY7	Q9CRY7	Glycerophosphodiester phosphodiesterase domain-containing protein 1	Gdpd1	1	16	16	39.5	-0.12493	0.22937	0.43826	-0.23718	0.40065	-0.21252	0.16059	0.11213	0.13913	0.77788	0.86021	0.22854
Q8BP47	Q8BP47	Asparagine--tRNA ligase, cytoplasmic	Nars	1	19	19	25.8	-0.1245	0.08777	0.11898	-0.12325	-0.82956	0.62966	0.26027	0.3079	-0.21489	0.22737	0.26736	0.55565
Q8R310;F6S041;D3Z1L1;F6R793	Q8R310	Transmembrane and coiled-coil domains protein 3	Tmcc3	4	20	19	44	-0.12405	0.65997	0.56689	-0.03838	0.63515	-0.44517	0.26011	-0.10426	1.15939	0.75959	0.15588	0.71233
Q5MPP0	Q5MPP0	Fatty acid 2-hydroxylase	Fa2h	1	9	9	23.1	-0.12398	-0.64802	-0.93145	-1.46442	1.26897	-0.12398	-1.36699	-1.74796	0.01916	-1.02545	-2.37336	0.48147
P51174	P51174	Long-chain specific acyl-CoA dehydrogenase, mitochondrial	Acadl	1	29	29	49.8	-0.12376	0.3877	0.60422	-0.46351	-0.40685	0.60141	0.75747	0.37778	0.14804	0.42299	0.15127	1.35151
O08914	O08914	Fatty-acid amide hydrolase 1	Faah	1	12	12	20.4	-0.12359	-0.15813	-0.06742	-0.45054	0.29443	-0.14816	0.30797	-1.07795	-0.35624	-0.99118	0.16079	0.15233
Q6ZWR6	Q6ZWR6	Nesprin-1	Syne1	1	37	37	3.1	-0.12347	-0.06499	-0.24625	-0.12347	-0.49895	0.3364	-0.04691	-0.22658	-0.23869	-1.19849	0.44615	-0.18905
Q9D1H6;A2AJX3	Q9D1H6	NADH dehydrogenase [ubiquinone] 1 alpha subcomplex assembly factor 4	Ndufaf4	2	5	5	27.2	-0.1234	-0.475	-0.97794	n.d	0.32562	-0.45225	n.d	-0.03947	-0.95364	-0.08745	n.d	-1.55253
Q8K310	Q8K310	Matrin-3	Matr3	1	25	25	31.1	-0.12325	-0.02489	-0.06769	-0.29405	0.36222	-0.14248	-0.37535	0.31045	0.23329	0.33231	-0.92508	0.1614
Q9CZD3	Q9CZD3	Glycine--tRNA ligase	Gars	1	26	26	28.7	-0.12304	0.17685	-0.17171	0.08583	-0.87814	0.03295	-0.63782	0.86883	-0.66058	0.09755	0.19566	-0.385
Q5RL79	Q5RL79	Keratinocyte-associated protein 2	Krtcap2	1	1	1	12.5	-0.12303	0.61311	0.68053	-0.3984	0.62686	-0.13866	1.23728	-0.05421	0.51831	1.02485	1.03555	0.55442
Q8JZK9	Q8JZK9	Hydroxymethylglutaryl-CoA synthase, cytoplasmic	Hmgcs1	1	6	5	14	-0.12287	0.5043	0.57754	0.17479	-1.0977	0.18878	0.16154	0.21121	0.38006	-0.65569	1.29787	0.52471
Q8C1B7	Q8C1B7	Septin-11	Sept11	1	10	4	19.3	-0.12273	-1.13871	-1.64201	0.34233	-1.3407	-0.04652	-1.19166	-0.11355	-1.48921	-1.99357	-0.34392	-1.78862
Q9WTK5	Q9WTK5	Nuclear factor NF-kappa-B p100 subunit;Nuclear factor NF-kappa-B p52 subunit	Nfkb2	1	7	6	7	-0.1226	0.24005	-0.31372	-0.12479	-0.12523	0.2228	0.3366	-0.45614	-0.13564	-0.27654	0.34959	-0.2646
Q80VP0	Q80VP0	Tectonin beta-propeller repeat-containing protein 1	Tecpr1	1	12	12	9.3	-0.1223	-1.11621	-1.27399	-0.31838	-0.56687	0.07259	-1.19324	-0.4222	-1.43308	-0.49502	-1.42051	-1.45673
K3W4Q9;Q8BH60	K3W4Q9	Golgi-associated PDZ and coiled-coil motif-containing protein	Gopc	2	6	6	15.6	-0.12188	-0.39471	-0.41591	-0.04099	-0.48598	0.21835	0.06189	-1.53889	-1.11821	-1.73647	0.49682	-0.92222
Q9QXY9;E9QA46;D3Z6X4;D3Z6X3	Q9QXY9	Peroxisomal biogenesis factor 3	Pex3	4	9	9	26.3	-0.12182	0.52185	0.62916	-0.24927	0.79327	-0.186	0.28759	-0.24345	1.58617	0.32638	-1.49431	1.16294
Q9WV85	Q9WV85	Nucleoside diphosphate kinase 3	Nme3	1	3	3	27.2	-0.12128	0.02385	0.04781	-0.66795	n.d	-0.09977	0.17607	n.d	-0.17615	n.d	-0.27535	0.2298
Q60I26	Q60I26	ALS2 C-terminal-like protein	Als2cl	1	11	11	11.6	-0.12113	-0.75237	-1.77068	-0.31183	-0.06863	0.09761	-1.63409	1.02994	-0.91953	2.40317	-1.8822	-2.05683
Q9WU78	Q9WU78	Programmed cell death 6-interacting protein	Pdcd6ip	1	46	46	45.2	-0.12105	0.03082	0.20321	-0.13704	-0.57579	0.20552	0.07685	-0.0487	-0.16918	0.18433	0.4937	0.21861
Q8C0E3	Q8C0E3	Tripartite motif-containing protein 47	Trim47	1	8	8	15.1	-0.12103	-0.55071	-0.91999	-0.15067	-0.46186	-0.02798	0.06879	-0.42889	-2.34964	-0.48177	-0.24717	-2.17058
G3X972	G3X972		Sec24c	1	24	24	20.7	-0.12089	-0.16445	-0.49318	-0.02438	-0.49612	0.06433	0.30594	-0.04793	-0.56391	-0.41551	0.36569	-0.93606
O54865	O54865	Guanylate cyclase soluble subunit beta-1	Gucy1b3	1	4	4	6	-0.12067	0.66544	-0.10172	-0.22353	n.d	-0.00923	1.63891	n.d	-0.75725	n.d	1.21484	-0.64751
Q80YQ1;P35441;CON__Q28194	Q80YQ1	Thrombospondin-1	Thbs1	3	9	9	5.5	-0.12065	-0.52843	-0.15708	0.2416	-0.21593	n.d	0.35802	-0.7783	n.d	-0.97806	0.27035	n.d
P35282	P35282	Ras-related protein Rab-21	Rab21	1	11	11	42.3	-0.12033	-0.73293	-0.73512	-0.20261	-0.16285	-0.07557	-0.80143	-0.79269	-0.6054	-0.69204	-0.80339	-0.5124
Q3U741	Q3U741		Ddx17	1	25	1	36.8	-0.12029	-0.08031	-0.62362	0.07478	-0.43372	0.64413	0.06556	0.26317	-1.16244	-0.25087	-0.38261	-0.60889
E9PWB2;E9Q3W1;Q8BK63;E9Q4G7;H7BXB1;F6YBC9	E9PWB2	Casein kinase I isoform alpha	Csnk1a1	6	10	1	28.9	-0.11998	-0.32045	-0.30874	0.27095	-0.49269	0.38681	-0.09365	-1.09986	0.56628	-0.96905	-0.14385	0.84629
Q8K4L3;E9Q3Z5;Q8K4L2;E9Q983;F6R6A4;F6TBK9	Q8K4L3	Supervillin	Svil	6	24	24	9.5	-0.11945	0.07262	-0.00673	-0.12238	-0.55125	0.58448	0.39846	0.36226	-0.6049	0.30152	0.39495	-0.1553
Q91YE6;E9QKZ2;E0CXB2;F6TLX3;E0CY46;F6UT58	Q91YE6	Importin-9	Ipo9	6	18	18	17.5	-0.1194	0.80184	0.29636	-0.04048	-0.73058	0.04684	0.94776	0.84587	0.49119	0.57912	0.68406	-0.06709
Q9EQH2	Q9EQH2	Endoplasmic reticulum aminopeptidase 1	Erap1	1	18	18	18.2	-0.11891	-0.25927	-0.41006	0.31557	-0.96036	0.12737	-1.87609	-0.11246	-0.02043	-0.62483	-2.49277	0.23557
P80316;E0CZA1	P80316	T-complex protein 1 subunit epsilon	Cct5	2	27	27	39.7	-0.11888	0.03738	-0.12467	0.01192	-0.98687	0.15769	0.24292	0.16315	-0.39928	-0.6338	0.77711	0.05454
Q9WUM5	Q9WUM5	Succinyl-CoA ligase [ADP/GDP-forming] subunit alpha, mitochondrial	Suclg1	1	11	11	32.9	-0.11838	-1.42292	-1.30281	-0.09712	-0.49202	0.14143	-1.6455	-0.48468	-1.48478	-0.90614	-1.30217	-1.04803
Q91XT6;E0CXQ6	Q91XT6	Tandem C2 domains nuclear protein	Tc2n	2	5	5	9.4	-0.11813	-0.45567	-0.37413	n.d	0.16414	-0.26427	n.d	-0.38947	-0.72726	0.48854	n.d	-0.64067
Q3TYH2;Q8K386;D3YWS1;D3YTZ8;D3Z1A7;D3YYX5	Q3TYH2	Ras-related protein Rab-15	Rab15	6	12	11	58.5	-0.1181	0.31015	0.1352	-0.29779	0.70408	-0.25456	0.2632	-0.09575	0.79219	0.73441	0.26999	0.97757
Q9WVE8;Q61644	Q9WVE8	Protein kinase C and casein kinase substrate in neurons protein 2	Pacsin2	2	14	14	21	-0.11766	-0.29503	-0.07587	0.16517	-0.84389	-0.2571	-0.44982	1.04548	-0.50555	0.79235	0.06032	-0.68174
Q03963	Q03963	Interferon-induced, double-stranded RNA-activated protein kinase	Eif2ak2	1	9	9	18.8	-0.1174	0.20207	0.04878	0.30929	-0.09351	-0.2852	0.12947	-0.0439	0.4755	0.15494	1.31426	0.15498
Q78T54	Q78T54	Vacuolar ATPase assembly integral membrane protein VMA21	Vma21	1	2	2	21.8	-0.11729	-0.03766	0.61316	-0.42123	0.55385	-0.11981	0.49617	2.1312	-0.3268	2.41552	0.37707	0.39281
O35344	O35344	Importin subunit alpha-3	Kpna3	1	12	8	21.3	-0.11713	-0.63187	-0.96305	-0.06687	-0.82003	0.12777	-0.96734	0.70257	-2.08992	-0.01961	-1.26673	-2.05433
Q8BVE3	Q8BVE3	V-type proton ATPase subunit H	Atp6v1h	1	15	15	32.5	-0.11688	0.47016	0.40502	-0.08116	-0.48048	0.18549	0.18062	0.42221	0.58768	-0.33921	0.96022	1.07095
E9QJW0;Q91VS7;D3YU60;D3YVR3	E9QJW0	Microsomal glutathione S-transferase 1	Mgst1	4	6	6	23.6	-0.11652	1.97632	1.81434	-0.45158	0.44932	-0.11652	1.24798	1.31622	2.57288	2.25182	1.07581	2.09927
Q9D7H3;D3Z263;D6RD00;D6REI7	Q9D7H3	RNA 3-terminal phosphate cyclase	Rtcd1	4	8	8	28.4	-0.11636	-0.59214	-0.68954	-0.21033	-0.13824	-0.06965	-0.8056	-0.60646	-0.61734	-0.40538	-0.92796	-0.2523
Q9D2R0	Q9D2R0	Acetoacetyl-CoA synthetase	Aacs	1	13	13	14.9	-0.11635	-0.26341	-0.82116	-0.19471	-0.38426	0.27083	-0.27484	0.16009	-1.3679	-0.2856	-1.00166	-0.91932
Q99P72;Q8BHF5;Q8BH78	Q99P72	Reticulon-4	Rtn4	3	19	19	20.7	-0.11629	-0.77476	-0.41717	-0.30632	0.53007	-0.29387	-0.80023	-1.2862	-0.05739	-0.1519	-1.65624	-0.34863
Q6DFW5;F6TYE6;E9Q0M7	Q6DFW5		Atp11b	3	5	5	3.7	-0.11614	-1.19008	-0.92822	-0.23508	0.1818	-0.26753	-1.36038	-1.32514	-0.23303	-0.81115	-1.22226	-0.68974
P59242;E9QMC1;D3YUW7;REV__G3X8T7;REV__Q9ER60	P59242	Cingulin	Cgn	5	22	22	14.6	-0.11607	-0.9644	-1.42201	0.61372	-0.51023	0.06185	-1.97054	-0.25795	-1.42578	-0.98159	-1.41129	-2.25134
Q9Z1Z2	Q9Z1Z2	Serine-threonine kinase receptor-associated protein	Strap	1	8	8	20.9	-0.11607	0.04294	-0.33701	0.33891	-0.89491	-0.09111	-0.14703	1.43618	-0.15384	-0.4745	0.56623	-0.41632
Q61655;Q9QY15	Q61655	ATP-dependent RNA helicase DDX19A	Ddx19a	2	20	4	42.3	-0.116	0.16278	0.3692	-0.20596	-0.3639	0.62227	0.13919	0.82786	-0.10745	0.29207	0.18409	0.72287
P14901;H3BKP1	P14901	Heme oxygenase 1	Hmox1	2	9	9	42.9	-0.11599	0.21587	-0.50294	-0.10234	-0.15687	-0.1053	0.87361	-0.49849	-0.18986	-0.99712	0.67816	-0.62221
P46467	P46467	Vacuolar protein sorting-associated protein 4B	Vps4b	1	18	13	40.3	-0.11563	0.16093	0.14329	-0.42065	-0.34608	0.16479	0.26064	-0.02228	-0.03907	0.15464	0.0145	0.257
Q8BML9;D3Z158;Q8R1V9;F6TDS3	Q8BML9		Qars	4	31	30	40.5	-0.11541	0.58199	0.35016	-0.24397	-0.56237	0.42342	0.75673	1.15438	0.2277	0.36575	1.01235	0.31229
B2RXX4;Q6ZPE2;D6RG52;H3BKD9;F7AWK3	B2RXX4	Myotubularin-related protein 5	Sbf1	5	7	7	4.2	-0.11528	0.16569	-0.17016	-0.27507	n.d	-0.08236	0.43255	n.d	-0.0407	n.d	0.53441	-0.44968
O09174	O09174	Alpha-methylacyl-CoA racemase	Amacr	1	3	3	9.7	-0.11525	0.53162	0.47545	0.18726	n.d	-0.2696	0.5772	n.d	-0.36388	n.d	1.0898	-1.12416
A6PWS5	A6PWS5		Gsn	1	13	1	44.2	-0.11521	-1.10996	-1.13305	0.27727	-0.96705	-0.08172	-0.95499	-0.25377	-1.46671	-1.19859	0.01871	-1.27052
Q8R4K2;Q3USX5	Q8R4K2	Interleukin-1 receptor-associated kinase 4	Irak4	2	10	10	13.9	-0.11516	-0.94082	-0.72564	-0.11516	-0.26387	0.24318	-1.49018	0.78678	-1.25974	0.06703	-1.92391	-0.92564
Q60709;Q06335	Q60709	Amyloid-like protein 2	Aplp2	2	12	12	12.5	-0.11491	0.17373	0.10533	-0.29067	0.99248	-0.35542	-1.31078	0.22302	0.32482	1.1987	-1.33594	-0.40875
P50518;Q9D593	P50518	V-type proton ATPase subunit E 1;V-type proton ATPase subunit E 2	Atp6v1e1;Atp6v1e2	2	8	8	29.2	-0.11483	-0.44178	-0.42103	-0.12617	-0.18809	0.13185	-1.9697	-0.04793	0.06106	-0.37712	-1.97316	0.13963
Q9D787;D3YZQ4	Q9D787	Peptidyl-prolyl cis-trans isomerase-like 2	Ppil2	2	8	8	17.7	-0.11483	0.17857	-0.12954	-0.11483	n.d	-0.03363	-1.10387	n.d	0.08058	n.d	-1.2453	0.04996
Q91UZ1;A2AT91	Q91UZ1		Plcb4	2	38	34	35.7	-0.11464	-0.15631	-0.61947	0.55415	-1.55915	-0.05406	-0.3769	0.34186	-0.46733	-0.89245	0.54359	-0.59752
Q6IQX8	Q6IQX8		Zfp219	1	5	5	13.2	-0.11432	0.0294	-0.35642	-0.29324	n.d	0.11343	-0.14362	n.d	-0.1706	n.d	-1.09752	-0.06766
Q91WB4;A8Y5N8	Q91WB4	Pleckstrin homology domain-containing family F member 2	Plekhf2	2	3	3	12	-0.11425	-1.95728	-2.50169	0.00101	-0.41985	n.d	-1.75913	-2.10857	n.d	-2.32164	-1.96373	n.d
Q6PGB6	Q6PGB6	N-alpha-acetyltransferase 50	Naa50	1	6	6	40.8	-0.11369	0.22841	-0.21698	-0.11369	-0.97146	0.69332	0.28944	0.56934	-0.19092	-0.31653	0.40305	0.55825
A2AN37;P52623;F7CBX2	A2AN37	Uridine kinase;Uridine-cytidine kinase 1	Uck1	3	7	6	27.9	-0.11357	0.23744	-0.11621	-0.0237	-0.73887	-0.09102	0.0728	0.10739	0.38237	-0.70091	0.1488	0.35022
Q9CR67;E0CXY5	Q9CR67	Transmembrane protein 33	Tmem33	2	2	2	7.7	-0.1135	1.78526	1.79275	-0.19662	0.83066	-0.11092	1.90397	3.23371	1.08972	5.21427	1.99275	0.4899
Q61235	Q61235	Beta-2-syntrophin	Sntb2	1	19	18	32.7	-0.11346	0.05023	-0.32006	-0.19327	-0.62736	0.29219	-0.11771	0.18913	-0.19423	-0.11851	-0.60527	-0.03818
P80313	P80313	T-complex protein 1 subunit eta	Cct7	1	25	25	37.7	-0.1134	0.57454	0.16166	0.1109	-0.84347	-0.05351	0.42989	0.86525	0.6504	0.48954	0.68782	0.41533
Q9QUM9;E0CXB1;E0CYT2	Q9QUM9	Proteasome subunit alpha type-6	Psma6	3	6	6	25.2	-0.11237	-0.47902	-0.90169	-0.10245	-0.36621	0.00992	-0.42289	0.09213	-1.85269	-0.50169	-0.27003	-1.61625
Q8R1Q8	Q8R1Q8	Cytoplasmic dynein 1 light intermediate chain 1	Dync1li1	1	14	14	30.2	-0.11215	-0.09057	-0.21844	0.16324	-0.37066	-0.08796	-0.07448	0.16105	-0.30664	0.03439	-0.3797	-0.13829
P25976;A2AWT5;A2AWT7;A2AWT6;E9Q4A8;G3UZW9	P25976	Nucleolar transcription factor 1	Ubtf	6	13	13	14.8	-0.11182	-0.32887	-0.85904	0.46624	1.14104	-0.38562	-1.7522	-2.59785	-0.00198	-1.1239	-1.89127	-0.71527
Q0VGY8;E9QAF9	Q0VGY8	Protein TANC1	Tanc1	2	14	14	7.9	-0.11171	-0.87646	-0.82794	-0.04157	-0.50201	0.48347	-0.19209	-0.67787	-1.40726	-0.46337	-0.65745	-0.73935
Q9CQR4	Q9CQR4	Acyl-coenzyme A thioesterase 13	Acot13	1	2	2	15.7	-0.11131	-1.82912	-1.25267	0.58861	-0.69376	0.15445	-1.65261	-2.41664	-1.42556	-2.54487	-0.20116	-1.19511
P23772;F6QTY0	P23772	Trans-acting T-cell-specific transcription factor GATA-3	Gata3	2	6	6	17.6	-0.11129	-0.42955	-0.28957	n.d	1.60236	-0.192	n.d	-0.47454	-0.92772	0.3644	n.d	-1.31376
Q70FJ1;E9QQ10;H3BLL7	Q70FJ1	A-kinase anchor protein 9	Akap9	3	28	28	6.5	-0.11121	-0.05334	-0.12886	0.31765	-0.25522	-0.1513	-0.01693	-0.33531	-0.21674	-0.52822	0.4401	-0.34168
P61202;A2AQE4	P61202	COP9 signalosome complex subunit 2	Cops2	2	16	16	33.2	-0.11085	-0.56364	-0.79357	-0.10208	-0.83442	0.10178	-0.95743	0.29643	-1.22956	-0.06795	-0.76182	-0.82798
Q3URQ4	Q3URQ4		C78339	1	5	5	15.3	-0.11078	0.40398	0.30493	n.d	-0.57319	-0.11078	n.d	-1.19577	0.20398	-1.3106	n.d	0.10493
Q9CXF4	Q9CXF4	TBC1 domain family member 15	Tbc1d15	1	15	15	19.8	-0.11043	0.31309	-0.05068	0.1129	-0.49212	-0.06874	0.52303	-0.1221	0.04175	-0.43375	0.14932	0.29198
Q9JIQ3;D3Z2Q3;D3Z3K5	Q9JIQ3	Diablo homolog, mitochondrial	Diablo	3	3	3	13.1	-0.11039	1.48661	1.34194	n.d	-0.68819	0.03703	n.d	-0.12694	2.54982	-0.60201	n.d	2.73685
Q9EPU4	Q9EPU4	Cleavage and polyadenylation specificity factor subunit 1	Cpsf1	1	6	6	5.3	-0.11032	0.87128	0.41847	0.14222	-0.62711	-0.18239	1.28424	0.44429	0.20526	-0.23987	1.69006	0.21847
Q8K0D7	Q8K0D7	Tail-anchored protein insertion receptor WRB	Wrb	1	4	4	28.2	-0.11029	-1.26159	-1.87234	-1.02503	n.d	-0.51031	2.22062	n.d	0.11813	n.d	1.61789	-0.43964
P61804	P61804	Dolichyl-diphosphooligosaccharide--protein glycosyltransferase subunit DAD1	Dad1	1	5	5	28.3	-0.11014	1.47922	0.59256	-0.2348	-1.49342	0.06681	1.33112	-0.11028	2.46156	0.02709	0.69064	2.3126
E9Q474;E9Q394;E9PVD4	E9Q474		Akap13	3	7	7	2.6	-0.11004	-0.94492	-1.28378	n.d	0.18422	-0.51699	n.d	-1.24336	-1.14492	-0.86933	n.d	-1.48378
Q5EG47	Q5EG47	5-AMP-activated protein kinase catalytic subunit alpha-1	Prkaa1	1	22	17	41.5	-0.10997	-0.2229	-0.42356	-0.3586	-0.49663	0.42514	0.14903	-0.27878	-0.65661	-0.23958	-0.22356	-0.13829
Q9JJQ6;Q00558	Q9JJQ6	Factor VIII intron 22 protein	F8a;F8a1	2	3	3	9.4	-0.10969	0.45544	0.73142	0.14613	-0.44847	0.14809	0.39158	0.72705	0.67039	-0.20183	0.93142	0.83542
Q9JJR8;D3Z6W5;Q9CR23;D3YU78	Q9JJR8	Transmembrane protein 9B;Transmembrane protein 9	Tmem9b;Tmem9	4	4	4	12.6	-0.10965	0.00333	-0.3131	0.12988	0.72448	-0.26963	0.101	-1.00617	0.30956	-0.19214	-0.49991	-0.37745
Q9D8N2;Q3TH34;D3YUG1	Q9D8N2	Protein FAM45A	Fam45a	3	7	7	20.2	-0.10956	-0.38902	-0.70728	0.10554	-0.70981	0.03252	-0.96599	1.40914	-1.27952	0.58383	-0.50728	-1.00999
P99027	P99027	60S acidic ribosomal protein P2	Rplp2	1	3	3	53	-0.10951	0.36013	0.4819	-0.11719	0.23854	-0.77955	0.52827	1.45966	-0.07306	1.86157	0.77159	-0.60789
Q8R123	Q8R123	FAD synthase;Molybdenum cofactor biosynthesis protein-like region;FAD synthase region	Flad1	1	8	8	13.8	-0.10885	-1.59783	-1.99736	-0.19565	-0.42794	0.29702	-1.05713	-1.39584	-1.84605	-1.87619	-1.79736	-1.66678
Q8VDJ3	Q8VDJ3	Vigilin	Hdlbp	1	60	60	43.8	-0.10881	-0.25013	-0.28291	-0.14186	-0.51383	0.35513	-0.00138	-0.15439	-0.43882	-0.53949	0.08957	-0.08629
Q8R2U4;A2APZ3;A2APZ2	Q8R2U4	Alpha N-terminal protein methyltransferase 1A	Mettl11a	3	5	5	20.2	-0.10836	-0.06808	-0.40249	-0.1633	-0.53305	1.97155	-0.55273	0.28543	-2.3918	-0.11545	-0.08942	-0.47879
Q9DCV4;A2AGJ2	Q9DCV4	Regulator of microtubule dynamics protein 1	Fam82b	2	11	11	32.5	-0.10836	0.69484	0.54502	0.20677	-0.97019	0.12048	0.81432	1.69467	-0.4502	1.05575	1.33845	-0.40036
Q61035	Q61035	Histidine--tRNA ligase, cytoplasmic	Hars	1	11	9	18.3	-0.10808	0.27134	-0.04983	-0.14071	-0.91634	0.1903	-0.39182	1.24616	0.00849	0.54255	-0.05664	0.29737
Q99J47	Q99J47	Dehydrogenase/reductase SDR family member 7B	Dhrs7b	1	14	14	37.5	-0.10805	0.40241	0.13044	-0.17958	0.58852	-0.15573	0.70184	-1.36183	0.84483	-0.19612	-0.07681	0.69413
Q3T9X3;P39054;Q3TCR7;G3X9G4;F8WIV5;G3UZZ3;G3UXX2;G3UY64	Q3T9X3	Dynamin-2	Dnm2	8	39	23	37.2	-0.10796	-0.02534	0.04896	-0.11393	-0.46664	0.69475	0.08989	0.13143	-0.36466	-0.18524	0.20864	0.49297
O35963;P97950	O35963	Ras-related protein Rab-33B	Rab33b	2	9	9	42.8	-0.10776	-0.29257	0.11597	-0.12879	0.89297	-0.2131	-0.43769	-0.5857	0.49681	0.73854	-0.28622	0.31387
Q8BKC5	Q8BKC5	Importin-5	Ipo5	1	23	20	23.2	-0.10746	0.67935	0.42812	0.02885	-0.9161	0.0964	0.39827	0.80134	0.61796	0.29498	0.44069	1.00507
E9PX59;Q69Z37	E9PX59	Sterile alpha motif domain-containing protein 9-like	Samd9l	2	15	15	7.6	-0.10735	0.48032	-0.3276	0.38449	-0.20184	-0.72502	0.94071	0.74591	-1.30766	0.11058	2.02384	-1.91833
Q5BLK4;E9PUA2	Q5BLK4	Terminal uridylyltransferase 7	Zcchc6	2	8	8	4.5	-0.10727	-0.08297	-0.40681	0.26592	n.d	-0.48687	-0.96182	n.d	-0.01159	n.d	-0.20681	-0.31634
B1AQZ0;B1AQY9;B7ZC46;Q8CHH9;E0CYM4	B1AQZ0	Septin-8	Sept8	5	11	8	21.5	-0.1071	0.18333	-0.17016	0.23854	-1.58191	-0.05227	-0.32178	1.04173	-0.14341	0.14298	-0.21349	0.48174
Q5FWH3	Q5FWH3	Grainyhead-like protein 3 homolog	Grhl3	1	3	3	6.8	-0.10687	-0.05393	-0.48983	0.36726	-0.10687	-0.45954	-0.4239	0.04607	-0.79365	-0.16392	0.53819	-1.16795
Q9QYF9;Q8VCV2;Q8CBD0	Q9QYF9	Protein NDRG3	Ndrg3	3	6	6	20.3	-0.10682	0.54011	-0.17497	-0.11614	-0.51262	-0.01111	0.17379	0.41137	1.01662	0.09894	-0.60713	0.71357
P29341;F6ZAX1;Q8C7D3	P29341	Polyadenylate-binding protein 1	Pabpc1	3	27	10	39.9	-0.10673	0.56757	0.5814	-0.04421	-0.75636	0.30603	0.0107	0.64351	0.61625	0.32697	0.43226	0.74012
A2A7A7;Q8CFX1;A2A7A8	A2A7A7	GDH/6PGL endoplasmic bifunctional protein;Glucose 1-dehydrogenase;6-phosphogluconolactonase	H6pd	3	15	15	17.8	-0.10591	0.38698	-0.01293	0.44858	-1.58441	0.10822	0.01773	0.72717	0.28406	-0.19916	0.4368	0.40583
Q922H4;D3Z0T7;D3Z5Z5;D3YVK2;D3Z2L8;D3Z3M0;D3Z3L0	Q922H4	Mannose-1-phosphate guanyltransferase alpha	Gmppa	7	6	6	13.6	-0.10586	-0.47928	-0.49646	0.23622	n.d	-0.19619	-2.83442	n.d	0.45356	n.d	-3.02962	0.24404
P97377;P11440;D3Z2T9;Q80YP0	P97377	Cyclin-dependent kinase 2;Cyclin-dependent kinase 1	Cdk2;Cdk1	4	6	4	13	-0.10569	0.45604	0.34686	0.15329	-0.87163	0.07217	0.26957	1.59316	0.10136	0.85058	0.44869	0.14686
O08796;Q3UWZ1;D3Z088;F6ZEU2	O08796	Eukaryotic elongation factor 2 kinase	Eef2k	4	21	21	23.3	-0.1056	0.72315	0.22771	0.02588	-0.45555	0.09194	1.0144	0.48487	-0.23341	0.10412	0.80058	-0.33167
G3XA17;Q62448;F7CBP1;F6TW20;F7DAB1;F6UU81;F7CHS2	G3XA17	Eukaryotic translation initiation factor 4 gamma 2	Eif4g2	7	36	36	36.6	-0.10552	-0.11206	-0.33464	-0.07449	-0.41875	0.25266	-0.14849	0.09975	-0.60998	-0.41286	0.17645	-0.28383
P51150	P51150	Ras-related protein Rab-7a	Rab7a	1	17	17	78.3	-0.10504	0.7517	0.89596	0.07176	0.66794	-0.27238	0.27804	0.17953	0.95902	1.08131	0.95394	0.92754
Q9Z1X2;G3UYQ3	Q9Z1X2	Phosphatidylserine synthase 2	Ptdss2	2	3	3	4.7	-0.10501	-1.92304	-1.44588	n.d	0.82293	-0.15793	n.d	-1.82304	-2.11442	-0.44487	n.d	-2.32945
Q811L6;E9QPR4;E9PWX8;E9Q1M8;E9Q4Q9;E9Q6G0;E9Q1Q1;E9QLW6;B1AST7;Q60592;B1AST8;F7AIF3;B1AST5	Q811L6	Microtubule-associated serine/threonine-protein kinase 4	Mast4	13	11	10	3.1	-0.10491	-1.06591	-0.85358	-0.27317	n.d	0.17773	-1.24873	n.d	1.24319	n.d	-1.29853	1.25021
Q9D1D4	Q9D1D4	Transmembrane emp24 domain-containing protein 10	Tmed10	1	12	12	43.8	-0.10488	0.9797	1.08576	-0.11821	0.77366	-0.26569	0.27654	1.24236	1.30215	2.32719	0.4305	1.07103
P70451	P70451	Tyrosine-protein kinase Fer	Fer	1	13	12	15.2	-0.10481	-0.6004	-0.91265	-0.3714	-0.97824	0.34153	-0.75131	-0.19149	-0.84644	-1.24611	-1.15325	-0.36163
Q69ZP3	Q69ZP3	Probable hydrolase PNKD	Pnkd	1	5	5	10.1	-0.10473	0.04775	-0.94371	-0.10473	n.d	-0.20533	-1.69403	n.d	1.27557	n.d	-1.38073	0.67135
Q9ERS5;F8WIK5	Q9ERS5	Pleckstrin homology domain-containing family A member 2	Plekha2	2	3	3	10.1	-0.10468	0.543	0.12233	0.1413	-0.33902	-0.0181	1.0705	0.11555	-0.13306	0.05431	0.36048	-0.47279
P62245;F8WJ41;D3YVB4;D3Z712	P62245	40S ribosomal protein S15a	Rps15a	4	11	11	63.8	-0.10464	0.48509	0.42218	-0.22734	-0.1608	0.14065	0.44048	0.27873	0.58616	0.77681	0.39006	0.43479
Q9QYI4;Q8C4C9;D6RHR9	Q9QYI4	DnaJ homolog subfamily B member 12	Dnajb12	3	15	15	43.4	-0.10453	0.32115	0.01058	0.03267	0.41251	-0.2581	0.46903	-0.54281	0.74796	-0.11276	0.48517	-0.02945
Q99JY8	Q99JY8	Lipid phosphate phosphohydrolase 3	Ppap2b	1	1	1	3.8	-0.10391	-1.16973	-2.25712	n.d	-0.0698	-0.39303	n.d	2.62181	-1.39539	3.30232	n.d	-2.80179
Q99LJ1	Q99LJ1	Tissue alpha-L-fucosidase	Fuca1	1	3	3	6.4	-0.10391	-1.09553	-0.62905	0.34062	-1.59488	n.d	-1.09553	0.38052	n.d	-0.85191	-0.42905	n.d
P56135;F8WHP8	P56135	ATP synthase subunit f, mitochondrial	Atp5j2	2	4	4	36.4	-0.10375	0.79801	1.09971	-0.70376	0.96162	-0.14984	0.76691	0.60978	1.29704	1.78566	0.1753	1.32855
Q8R180	Q8R180	ERO1-like protein alpha	Ero1l	1	12	11	25.6	-0.10375	0.64892	0.03928	-0.06327	-1.21193	0.40577	0.38501	1.3888	-0.22553	0.2941	0.2719	0.44093
Q9WTP6;F7BP55	Q9WTP6	Adenylate kinase 2, mitochondrial	Ak2	2	13	13	47.3	-0.10372	0.26106	-0.187	0.10232	-0.97217	0.00432	0.2498	0.66065	-0.15019	-0.04819	0.31017	-0.51591
Q8VEH5	Q8VEH5	EPM2A-interacting protein 1	Epm2aip1	1	14	14	24.8	-0.10361	-0.30749	-0.88954	-0.01414	-0.59235	-0.08533	-0.10333	0.17858	-0.75061	-1.04066	-0.12768	-0.58401
Q9D1G1	Q9D1G1	Ras-related protein Rab-1B	Rab1b	1	20	10	83.1	-0.1035	0.33202	0.0906	-0.09596	0.51167	-0.28946	-0.14508	0.14598	0.96737	1.40188	-0.04491	0.93588
E9PZS8;Q61387	E9PZS8	Cytochrome c oxidase subunit 7A-related protein, mitochondrial	Cox7a2l	2	6	6	41	-0.10349	0.23232	0.51523	-0.10349	1.13849	-0.27425	1.65142	-1.28051	0.10116	0.46213	0.71523	0.18439
Q3TJZ6	Q3TJZ6	Protein FAM98A	Fam98a	1	5	4	10.9	-0.10304	0.92241	0.75319	0.06226	-0.76339	0.4961	1.13531	0.96267	0.65495	1.0476	1.24111	0.88164
Q68FF6;Q5F258	Q68FF6	ARF GTPase-activating protein GIT1	Git1	2	13	10	20.4	-0.1029	-0.10793	-0.7121	-0.07622	-0.39933	0.39045	-0.66783	0.3401	-0.42078	-0.51182	-0.91607	-0.66327
Q9DBC0	Q9DBC0	Selenoprotein O	Selo	1	7	7	11.7	-0.10279	0.60558	0.00345	0.12393	-0.49765	0.12935	-0.18016	0.70045	0.44262	-0.24458	0.27507	-0.09935
Q91YP3	Q91YP3	Putative deoxyribose-phosphate aldolase	Dera	1	3	3	11	-0.10264	1.20245	1.32957	0.03267	n.d	-0.28153	1.29976	n.d	0.22737	n.d	1.52188	0.20455
E9Q616;G5E8K8	E9Q616		Ahnak	2	163	163	47.3	-0.1025	-0.45025	-0.58854	0.02276	-1.20739	0.0606	-0.3933	0.1145	-0.94698	-0.80277	-0.08498	-0.87203
Q9JLV5;E9Q4T8;F6ZZK0;F6UY44;F6R0N8	Q9JLV5	Cullin-3	Cul3	5	36	36	43.9	-0.1024	0.08499	-0.00421	-0.09577	-0.61292	0.21226	0.10521	0.08682	-0.13721	-0.37057	0.19579	0.18573
Q80W22;F7AFM3	Q80W22	Threonine synthase-like 2	Thnsl2	2	4	4	9.9	-0.10223	-0.16621	-0.44272	0.22873	-0.88337	-0.31319	0.04817	0.00427	-0.56294	-0.66894	0.45117	-0.72103
Q3U2K8;Q80WC7;Q3TBU7	Q3U2K8	Arf-GAP domain and FG repeat-containing protein 2	Agfg2	3	3	3	9.4	-0.10199	-1.24835	-1.79935	n.d	-0.18086	0.23401	n.d	-0.71761	-1.52995	-1.17441	n.d	-1.99935
Q8BYZ7	Q8BYZ7	Engulfment and cell motility protein 3	Elmo3	1	12	12	15.1	-0.10192	0.16737	-0.18643	-0.10192	-0.43207	0.21114	0.16737	0.09472	0.11717	0.09685	0.28149	0.30425
Q9D2N9	Q9D2N9	Vacuolar protein sorting-associated protein 33A	Vps33a	1	18	18	21.9	-0.10191	-1.36015	-1.45458	-0.09661	-0.52454	0.08665	-1.40337	-0.97475	-1.94067	-1.08298	-0.96748	-2.13476
Q8BUR4	Q8BUR4	Dedicator of cytokinesis protein 1	Dock1	1	28	28	12.7	-0.10185	-0.62391	-0.79433	0.01235	-0.46883	0.28582	-0.62411	-0.64372	-0.70668	-1.09734	-0.27753	-0.83694
Q5U680	Q5U680	S-adenosylmethionine mitochondrial carrier protein	Slc25a26	1	1	1	5.5	-0.10183	-1.67469	-0.89327	n.d	0.15885	-0.4136	n.d	-2.24369	-1.17337	-0.40889	n.d	-1.34106
Q8K4P0;D3YX80	Q8K4P0	pre-mRNA 3 end processing protein WDR33	Wdr33	2	3	3	2.5	-0.1018	-1.85642	-1.84595	0.00317	-0.21136	0.05977	-2.31591	-1.56099	0.20692	-2.10622	-2.29424	-0.48161
Q9Z1F9;H3BLR3;A2BH29;H3BJQ2;H3BLM2	Q9Z1F9	SUMO-activating enzyme subunit 2	Uba2	5	27	27	36.1	-0.10141	0.4526	0.30248	-0.03262	-0.40043	-0.05972	0.66076	0.61339	-0.50353	0.34091	1.34744	0.05591
F8WID5;B7ZNL3;E9Q454;P58771;Q8BSH3;E9Q452;E9Q448;E9Q455;G5E8R1;G5E8R0	F8WID5	Tropomyosin alpha-1 chain	Tpm1	10	7	3	20.6	-0.10137	-0.53079	-0.6851	0.00259	0.67002	-0.48259	-0.55605	-0.639	-0.4121	0.34939	-0.4851	-1.48977
J3QNB1;Q6ZQ58	J3QNB1	La-related protein 1	Larp1	2	7	7	4.5	-0.10109	-1.01299	-0.8546	0.2756	-0.46909	-0.16031	-0.97164	-0.73722	-1.27184	-1.16153	-0.47885	-1.30779
Q91Y97	Q91Y97	Fructose-bisphosphate aldolase B	Aldob	1	11	10	24.2	-0.10106	-0.14779	-0.83386	-0.09014	1.18935	-1.32261	0.2829	-1.71478	-0.08496	-0.25304	0.2337	-1.94783
Q99MR3	Q99MR3	Solute carrier family 12 member 9	Slc12a9	1	5	5	6.2	-0.10056	-0.54437	-1.09593	-0.44817	0.74071	-0.23552	-1.37969	-0.02796	-0.75476	-0.68577	-1.89226	-1.30617
Q8BK03;A2AWJ1;H3BJU3	Q8BK03	Protein FAM73B	Fam73b	3	7	7	8.3	-0.10047	-1.26386	-1.69271	-0.6401	-0.06549	0.28735	-1.39712	-0.81205	-0.58401	-1.29271	-1.84827	-0.18731
Q9Z1R4	Q9Z1R4	Uncharacterized protein C6orf47 homolog	D17h6s53e	1	7	7	21.5	-0.10041	-1.43754	-1.00352	-0.18567	0.9125	-0.15621	-1.47706	-1.65915	-0.78656	-0.90541	-1.47265	-0.77688
Q9DC11;B1AY85;B1AY86	Q9DC11	Plexin domain-containing protein 2	Plxdc2	3	4	4	9.1	-0.10028	-0.24543	-0.58468	-0.099	-0.2057	-0.23604	-0.49469	-0.11705	0.33626	-0.64619	0.14711	-0.08275
A2AKW0;Q5HZI9;A2AKV9;G3UYJ3	A2AKW0	Solute carrier family 25 member 51	Mcart1;Slc25a51	4	6	6	14.9	-0.10002	0.10457	0.21311	-0.02223	0.89616	-0.19339	-0.27803	-0.5935	0.48943	0.65849	0.07101	0.35262
Q9CQF9;F7CIP8;D3Z275	Q9CQF9	Prenylcysteine oxidase	Pcyox1	3	23	23	49.5	-0.10002	0.86064	0.54244	-0.51959	-0.14083	0.07396	0.46635	0.84523	0.95597	0.86753	0.20864	1.13461
Q9ES00;G3UZD6;H7BXC2	Q9ES00	Ubiquitin conjugation factor E4 B	Ube4b	3	17	17	14.8	-0.09962	-0.08863	-0.17164	0.028	-0.75411	-0.02726	0.24255	0.00729	-0.31587	-0.61832	0.12512	-0.36846
Q02384	Q02384	Son of sevenless homolog 2	Sos2	1	7	3	3.7	-0.09959	-0.93757	-1.15246	n.d	-0.82276	0.2838	n.d	-1.15379	-0.96117	-2.58558	n.d	-0.67099
P68372;J3QNR5;G3UZR1	P68372	Tubulin beta-4B chain	Tubb4b	3	30	2	74.4	-0.09915	0.11174	-0.15162	-0.31047	-0.18996	0.10138	-0.19245	0.44567	0.25924	0.21336	-0.63118	0.24658
P17879;Q61696	P17879	Heat shock 70 kDa protein 1B;Heat shock 70 kDa protein 1A	Hspa1b;Hspa1a	2	43	22	57	-0.09892	-0.15023	-0.25972	-0.16853	-0.37357	0.0453	-0.20209	0.31397	-0.39532	0.51081	-0.47153	-0.13288
Q9CPQ8;F2Z452	Q9CPQ8	ATP synthase subunit g, mitochondrial	Atp5l	2	5	5	48.5	-0.09872	1.19808	1.83321	-0.37887	1.02885	-0.20621	1.27192	1.03172	0.63305	2.39711	1.36894	1.62347
Q9Z1A9	Q9Z1A9	TBC1 domain family member 8	Tbc1d8	1	8	7	6.5	-0.09863	0.92681	0.80097	n.d	n.d	-0.09863	n.d	-0.55433	0.54527	n.d	n.d	0.59309
Q91W50	Q91W50	Cold shock domain-containing protein E1	Csde1	1	23	23	23.4	-0.0984	0.37913	0.41984	0.22873	-0.37668	-0.0984	0.35993	-0.37195	0.87181	-0.71362	0.6906	0.51842
O35099;E9PWG9;D3YVC4;A2AQW0;Q9WTR2;Q1HKZ5;Q60700	O35099	Mitogen-activated protein kinase kinase kinase 5	Map3k5	7	30	30	19.7	-0.09838	0.18095	-0.49876	-0.03304	-0.35223	-0.12263	0.69914	0.09238	-0.24179	-0.55694	0.53745	-0.62314
Q91WT8;D3YXZ5;D3Z113;Q5YD48;P86049	Q91WT8	RNA-binding protein 47	Rbm47	5	12	12	24.1	-0.09815	-0.19798	-0.02937	0.07313	0.0115	-0.13639	-0.27971	-0.42753	0.10741	-0.67012	-0.21307	0.11979
G3X8R0;Q60870	G3X8R0	Receptor expression-enhancing protein 5	Reep5	2	11	11	34.4	-0.09804	0.857	0.83362	-0.2746	0.28582	-0.20531	0.7133	1.12376	0.49068	1.91337	0.38388	0.80135
Q9QZK2	Q9QZK2	Breast cancer anti-estrogen resistance protein 3	Bcar3	1	3	3	3.7	-0.09784	0.61942	0.28228	-0.057	-1.00726	n.d	1.04981	1.11639	n.d	0.26336	0.40327	n.d
Q9DBS1	Q9DBS1	Transmembrane protein 43	Tmem43	1	22	22	56.5	-0.09763	-0.02777	-0.31497	-0.37544	0.32389	-0.27469	-0.30082	-0.21177	0.77546	0.17107	-0.92358	0.17995
Q9EP89	Q9EP89	Serine beta-lactamase-like protein LACTB, mitochondrial	Lactb	1	19	19	28.1	-0.09733	0.00245	-0.33812	-0.18725	-1.35931	0.68041	-0.25882	0.31932	0.16413	-0.81605	-0.29301	0.78888
Q80SW1;D3Z2Q0;F7ATQ6	Q80SW1	Putative adenosylhomocysteinase 2	Ahcyl1	3	13	6	17.9	-0.09727	-0.36125	-0.24335	-0.09727	-0.49023	0.43968	-0.38705	0.60947	-1.64912	1.08986	-0.10843	-0.95311
P26039;A2AIM2;F6SX70;F6S1V7	P26039	Talin-1	Tln1	4	158	136	57.3	-0.09698	0.53799	0.46971	-0.11882	-0.79031	0.49129	0.33486	1.07117	-0.02399	0.78693	0.42798	0.70742
P08003	P08003	Protein disulfide-isomerase A4	Pdia4	1	30	30	40.4	-0.09696	-0.09808	0.102	-0.05426	-0.7996	0.03407	-0.59659	-0.10419	-0.20516	-0.17071	0.10735	0.07571
Q7TQK5;E9QAD4	Q7TQK5	Coiled-coil domain-containing protein 93	Ccdc93	2	20	20	31	-0.09696	-0.33384	-0.40257	-0.11724	-0.49895	0.29137	-0.12741	-0.34854	-0.52257	-1.06048	-0.061	-0.24723
P61082;F7CDT0;F6WMC0;G5E919;F6YXS3	P61082	NEDD8-conjugating enzyme Ubc12	Ube2m	5	7	7	27.3	-0.09693	0.56583	0.99118	-0.12757	-0.55309	0.44308	0.15716	2.03657	0.03579	1.63781	-0.20141	0.91751
E9QPI5;Q6A026	E9QPI5	Sister chromatid cohesion protein PDS5 homolog A	Pds5a	2	36	34	25.2	-0.09681	0.26477	0.26785	-0.03511	0.17517	-0.30344	-0.39868	0.18392	0.90632	0.09173	-0.92851	0.80808
P14602;D3YZ06	P14602	Heat shock protein beta-1	Hspb1	2	14	14	67.5	-0.09661	0.45769	-0.02017	-0.03466	0.0383	-0.50502	-0.18593	0.56807	0.40459	0.47071	-0.41446	0.02728
A2AMI2;Q80XI3;A2AMI6	A2AMI2	Eukaryotic translation initiation factor 4 gamma 3	Eif4g3	3	33	5	15.8	-0.09611	-0.525	-0.84048	-0.30337	-0.46009	0.17683	-0.60469	-0.37352	-0.66275	-0.63573	-0.6768	-0.81062
Q3U319	Q3U319	E3 ubiquitin-protein ligase BRE1B	Rnf40	1	12	11	9.1	-0.09608	-0.51204	-0.52256	-0.08407	-0.42692	-0.01799	-1.21699	-0.59421	-0.50913	-0.25166	-1.22425	-0.52997
P80318;E9Q133;Q3U0I3;F6Q609;F6ZVG8	P80318	T-complex protein 1 subunit gamma	Cct3	5	29	29	51.7	-0.09591	0.47767	0.09237	-0.04989	-0.89012	0.14848	0.23632	0.69056	0.27929	0.0309	0.28883	0.25787
Q8R1V4;Q5SVW9	Q8R1V4	Transmembrane emp24 domain-containing protein 4	Tmed4	2	10	7	35.7	-0.09533	-1.00705	-0.75226	0.20739	0.8377	-0.46751	-0.649	-1.66115	-1.02839	-0.47807	0.04831	-2.25655
O35226	O35226	26S proteasome non-ATPase regulatory subunit 4	Psmd4	1	6	4	21.8	-0.09502	0.34013	0.20447	0.03689	-0.87731	0.03534	0.26153	0.65082	0.00436	-0.35004	0.44589	0.06106
Q8R2P8;Q99MN1	Q8R2P8	Lysyl-tRNA synthetase;Lysine--tRNA ligase	Kars	2	23	23	29.6	-0.09497	-0.19849	-0.58468	0.363	-0.98785	0.05214	-0.10921	0.08859	-0.98543	-0.67435	0.54166	-1.00867
P63011;D3YZP5	P63011	Ras-related protein Rab-3A	Rab3a	2	8	5	42.3	-0.09494	-0.40465	-0.31162	-1.19373	0.92683	-0.09494	-1.56307	-0.63596	-0.43556	0.27183	-1.98667	-0.49473
Q9Z2U0;Q9CWH6	Q9Z2U0	Proteasome subunit alpha type-7	Psma7	2	9	9	32.3	-0.09474	-0.6135	-0.84668	-0.10762	-0.34791	-0.0187	-0.67855	-0.58136	0.06247	-1.57049	-0.70757	-0.29151
Q99KH8	Q99KH8	Serine/threonine-protein kinase 24;Serine/threonine-protein kinase 24 35 kDa subunit;Serine/threonine-protein kinase 24 12 kDa subunit	Stk24	1	16	10	34.6	-0.09413	-0.37389	-0.38615	-0.06709	-0.71362	0.05102	-0.65453	0.76096	-0.77445	0.16281	-0.29867	-0.33926
Q8BGM4;Q8BY07;D3Z271;F6RCZ2	Q8BGM4		Wbscr27	4	5	5	23.5	-0.09394	0.93917	0.48194	0.13606	-1.14369	0.03111	0.42419	1.21707	0.03344	0.88194	0.81889	0.41398
Q91YR1;D3Z2H0	Q91YR1	Twinfilin-1	Twf1	2	18	15	48	-0.09379	0.61155	0.43733	-0.20998	-0.70308	0.4566	0.32812	1.27002	0.86891	0.94024	0.36345	1.30221
Q6PD03	Q6PD03	Serine/threonine-protein phosphatase 2A 56 kDa regulatory subunit alpha isoform	Ppp2r5a	1	14	14	26.5	-0.09334	-0.09889	-0.29303	0.03605	-0.6238	-0.00361	0.59181	0.0973	-0.79659	-0.26176	0.62068	-0.75919
Q7TSH2;F7DF70;E0CX43;E0CZ55;E0CXM1	Q7TSH2	Phosphorylase b kinase regulatory subunit beta	Phkb	5	11	11	9.9	-0.09292	0.24085	-0.39636	0.02843	-0.64021	0.05325	-1.1582	0.12725	0.35236	-0.17436	-1.13087	0.2792
P47856;D3YYD9;D3YYE0	P47856	Glucosamine--fructose-6-phosphate aminotransferase [isomerizing] 1	Gfpt1	3	30	25	42.5	-0.09262	0.52452	0.40919	-0.13394	-0.36851	0.20063	0.8998	0.67905	0.07825	0.31716	0.60459	0.77836
Q8K2K6	Q8K2K6	Arf-GAP domain and FG repeat-containing protein 1	Agfg1	1	4	4	8.4	-0.09216	-0.54648	-0.87335	0.50172	-0.51478	n.d	0.11168	-0.87473	n.d	-1.65705	0.7155	n.d
Q3TJD7;Q8BVJ7;B8JJB3;B8JJB2;B8JJB1	Q3TJD7	PDZ and LIM domain protein 7	Pdlim7	5	13	13	30.4	-0.09179	-0.00749	-0.28169	0.14261	-0.43507	-0.02252	-0.64841	0.25282	-0.91787	0.16599	-0.76403	-0.4598
Q64378;B8JJC2	Q64378	Peptidyl-prolyl cis-trans isomerase FKBP5	Fkbp5	2	12	12	23.2	-0.09174	-0.72793	-0.84566	-0.11324	-0.51319	0.41175	0.73614	-0.5568	-1.29298	-0.78951	0.05033	-0.7859
P98078;E9QL31;F6TQN9;Q3TRE6;E9PX84;E0CXT5;Q9DCE6	P98078	Disabled homolog 2	Dab2	7	5	5	8.2	-0.09169	-0.32682	-1.04231	n.d	-0.57218	-0.04277	n.d	-0.11494	-0.81985	-0.79295	n.d	-0.95269
Q8K0F1	Q8K0F1	TBC1 domain family member 23	Tbc1d23	1	11	11	18.6	-0.09146	-0.41349	-1.19367	-0.18046	-0.31475	0.30766	-0.63753	-0.02426	-0.97046	-0.13634	-1.35853	-0.9187
E9Q1G8;E9Q9F5;O55131	E9Q1G8	Septin-7	Sept7	3	16	14	40.3	-0.09129	0.2177	0.09384	0.28297	-1.14207	0.07204	0.19028	0.51626	-0.25074	-0.9818	0.86406	0.40781
B2RXW8;B8QI34;Q8BSS9;B8QI36	B2RXW8		Ppfia1	4	8	7	5.7	-0.09083	-1.28695	-2.41173	-0.32874	-0.40453	0.3278	-1.2313	-1.63209	-0.80736	-1.97834	-2.29637	-1.52097
A2AGT5;K3W4R5	A2AGT5	Cytoskeleton-associated protein 5	Ckap5	2	31	31	13	-0.0905	-0.02822	-0.33638	0.04768	-0.38705	0.01621	0.16692	0.42657	-0.72816	-0.25295	0.30445	-0.52296
Q8C3V4;P42225	Q8C3V4	Signal transducer and activator of transcription 1	Stat1	2	33	33	44.7	-0.09046	0.43817	-0.09459	0.19887	0.14705	-0.76776	0.60892	0.58352	0.2016	0.3277	0.80029	-0.38422
P70290;B7ZCL8;A2AN84;B7ZCL9;B7ZCM0;B7ZCM1;D6RFD5	P70290	55 kDa erythrocyte membrane protein	Mpp1	7	16	16	34.8	-0.09019	-0.02489	-0.16557	-0.52429	-0.06585	0.00963	-0.6431	0.92425	0.15267	0.7205	-1.24944	0.19249
O88696	O88696	Putative ATP-dependent Clp protease proteolytic subunit, mitochondrial	Clpp	1	9	9	37.9	-0.09013	-1.10333	-1.84891	-0.07727	-0.60601	0.22848	-1.52326	-0.93174	-2.06768	-2.30152	-1.61538	-1.53763
D3Z7D3;F8WI56;Q8BWT5	D3Z7D3	Disco-interacting protein 2 homolog A	Dip2a	3	7	4	3.8	-0.09002	0.30391	-1.54156	-0.1279	n.d	-0.03682	0.40573	n.d	-1.71726	n.d	0.66885	-1.80177
Q5XJY4;D6RJ50;D6RCZ6	Q5XJY4	Presenilins-associated rhomboid-like protein, mitochondrial;P-beta	Parl	3	8	8	17	-0.08997	0.08113	0.9378	-0.46427	0.59407	0.07505	-0.09472	-0.19511	1.17248	1.3378	-0.29858	1.52843
Q4QQM4;A2AGS6	Q4QQM4	Tumor protein p53-inducible protein 11	Trp53i11	2	4	4	19	-0.0898	0.80985	1.47329	0.34687	0.25834	-0.16054	-0.99336	0.92091	1.84714	2.27082	-0.39697	1.70425
E9Q5W5;Q5SSH7	E9Q5W5	Zinc finger ZZ-type and EF-hand domain-containing protein 1	Zzef1	2	19	19	4.9	-0.08971	-1.22782	-1.15862	0.09221	-0.57716	0.19459	-0.99724	-0.97369	-2.06685	-1.06734	-0.66155	-1.81964
H3BJW3;H3BJ30;Q6NVF9;H3BKW0;H3BLM9	H3BJW3	Cleavage and polyadenylation specificity factor subunit 6	Cpsf6	5	6	6	8.2	-0.08951	-0.98426	-0.95962	0.13868	-0.4893	-0.4778	-1.38429	0.14513	-0.51568	-0.46543	-0.9158	-0.74657
Q62523	Q62523	Zyxin	Zyx	1	5	5	9.4	-0.08939	0.06327	0.28429	-0.03956	-1.08192	0.15342	-0.2191	-0.18842	0.18909	-1.63028	-0.27955	0.82626
E9PYD1;F6ZXW2;D3YXS7;D3Z100;F7AR27;F6S0H0	E9PYD1		Fam98c	6	4	3	14	-0.08933	-0.50027	-0.65156	-0.04706	-0.55518	0.36031	-1.03303	-0.04418	-1.02905	-0.36715	-0.55937	-0.65722
Q61823	Q61823	Programmed cell death protein 4	Pdcd4	1	18	18	33.7	-0.08887	-0.00409	-0.05981	-0.2223	-0.39248	0.71105	-0.21064	0.32379	-0.53598	0.45326	-0.13005	-0.05398
E9QQ30;Q9Z2B5	E9QQ30	Eukaryotic translation initiation factor 2-alpha kinase 3	Eif2ak3	2	5	5	4.5	-0.08875	0.43064	0.0969	n.d	-0.11084	-0.08368	n.d	0.87926	-0.11798	1.31946	n.d	-0.23644
Q8K273	Q8K273	Membrane magnesium transporter 1	Mmgt1	1	3	3	33.6	-0.08868	-0.8529	-0.25537	-0.08868	0.78501	-0.17203	-0.91265	-1.28336	-0.11626	0.10157	-0.41802	-0.0853
Q60875;H3BKH9;H3BJ40;H3BJ45;H3BJX8;H3BJU7;H3BL15;H3BJ59;H3BLF9;H3BIX8;H3BLJ1;H3BJ48;H3BJM4	Q60875	Rho guanine nucleotide exchange factor 2	Arhgef2	13	16	16	14.8	-0.08836	0.02274	0.0246	-0.12102	0.53057	-0.42358	0.36973	0.01783	-0.17726	0.53337	0.23976	-0.23277
O35643;Q5SVG4;Q5SVG5	O35643	AP-1 complex subunit beta-1	Ap1b1	3	31	17	27.4	-0.08783	0.27654	0.26205	0.08828	-0.78924	-0.01777	-0.07362	0.74744	-0.02816	0.39516	0.59144	0.08037
Q8CDM8	Q8CDM8	Protein FAM160B1	Fam160b1	1	10	9	9.3	-0.08772	-0.40506	-0.23571	-0.16309	-0.37023	0.16813	-0.55439	0.37004	-0.77951	0.1399	-0.36708	-0.35309
E9QNL4;Q60680;E9Q605	E9QNL4	Inhibitor of nuclear factor kappa-B kinase subunit alpha	Chuk	3	11	11	11.1	-0.0877	-0.22996	-0.14515	-0.18379	-0.4049	0.30778	0.0433	-0.43206	-0.30772	0.48978	0.02091	-0.44871
Q9JI78	Q9JI78	Peptide-N(4)-(N-acetyl-beta-glucosaminyl)asparagine amidase	Ngly1	1	10	10	16.3	-0.08755	-0.16283	-0.17462	-0.00147	-0.7419	0.27656	0.04434	-0.04293	-0.62524	-0.09965	-0.0349	-0.30435
Q9CRD0	Q9CRD0	OCIA domain-containing protein 1	Ociad1	1	6	6	34.4	-0.0875	-0.37389	-0.67835	-0.03863	0.76876	-0.2929	-0.44264	-2.05668	0.30911	-0.9093	-0.96593	0.06142
Q64362;D3Z632;D3Z2J4	Q64362	AKT-interacting protein	Aktip	3	5	5	13.7	-0.08738	-0.83397	-1.23814	-0.55027	-0.43152	0.34596	-0.83397	-0.62658	-2.11584	-0.63059	-1.03814	-1.84949
Q8BGY7	Q8BGY7	Protein FAM210A	Fam210a	1	5	5	20.9	-0.08733	0.18565	0.5222	-0.08738	0.63589	-0.20576	0.24509	0.00205	0.65256	0.85017	0.49462	0.41775
Q3UPL0	Q3UPL0	Protein transport protein Sec31A	Sec31a	1	34	34	28.4	-0.08726	0.86984	0.77266	0.0155	-0.56264	0.0049	1.00945	1.10958	0.51548	0.64249	1.47293	0.54268
Q8BFY6	Q8BFY6	Peflin	Pef1	1	5	5	16.7	-0.0872	-0.19762	-0.9767	0.32274	-1.09925	-0.01051	0.17067	-0.82332	0.67786	-1.62023	0.80723	0.90229
Q9CR89	Q9CR89	Endoplasmic reticulum-Golgi intermediate compartment protein 2	Ergic2	1	8	8	25.5	-0.0872	-0.99448	-0.51806	0.04726	0.55876	-0.12276	-0.79848	-1.10671	-1.22738	0.01418	-0.58998	-0.29111
Q8BKX6;J3QQ22;J3QPA7	Q8BKX6	Serine/threonine-protein kinase SMG1	Smg1	3	10	10	3.1	-0.08714	0.39841	-0.65364	-0.21684	-0.39633	0.35705	0.51936	-0.0084	0.31765	-1.36587	-0.0849	-0.33312
Q99KD5;D6RIN1;D3YZN8;D3YVI2	Q99KD5	Protein unc-45 homolog A	Unc45a	4	41	41	32.2	-0.08707	0.03254	-0.13119	-0.14805	-0.56561	0.33297	0.27088	0.10658	-0.61851	-0.04204	0.40953	-0.38129
E9Q9B0;O35071;Q3V3Y9	E9Q9B0	Kinesin-like protein KIF1C	Kif1c	3	18	11	14.8	-0.08703	-0.52382	-0.67975	0.45027	-0.41452	-0.07954	-0.89059	-0.27911	-0.30908	-1.03931	-0.88537	-0.6388
Q6P9Q6;Q80YW9;Q80YW6;Q80YW7	Q6P9Q6	FK506-binding protein 15;Peptidyl-prolyl cis-trans isomerase	Fkbp15	4	27	27	29.4	-0.08701	-0.49451	-0.13326	0.12856	-0.32509	0.20677	-0.75491	-0.04141	-0.06383	0.04599	0.10057	0.47602
P80314	P80314	T-complex protein 1 subunit beta	Cct2	1	26	26	52.9	-0.08648	-0.28375	-0.55938	0.05269	-0.63013	0.25882	-0.30664	-0.18375	-0.48681	-0.54831	-0.00796	-0.01567
O70378;M0QWY0;M0QWP2;M0QWC9;M0QWI7;M0QWE2;M0QWS0	O70378	Neighbor of COX4	Cox4nb	7	6	6	35.7	-0.08645	-0.5222	-0.66126	-0.22147	-0.49108	0.87137	0.14073	-0.3034	-2.01231	-0.35374	0.07135	-1.2311
Q3U0V1	Q3U0V1	Far upstream element-binding protein 2	Khsrp	1	15	12	21	-0.08642	-0.71653	-1.12934	0.36435	-1.13708	0.08229	-0.6492	-0.41177	-1.348	-1.20398	-0.23582	-1.38308
Q61699;E9Q0U7;D3Z027;D3Z3I9	Q61699	Heat shock protein 105 kDa	Hsph1	4	12	11	11.8	-0.08614	-0.52202	-0.75523	0.06474	-0.96598	-0.01555	-0.56764	-0.09237	-1.35988	-0.84152	-0.41995	-1.35414
E9Q9L6;Q6ZQA0;F6VTL9;F6ZZB1;D3Z2K6;F7CGQ9	E9Q9L6	Neurobeachin-like protein 2	Nbeal2	6	30	29	12.5	-0.08606	0.26373	0.0042	-0.04216	-0.21307	-0.07544	0.48014	0.15284	-0.34071	-0.13433	0.43178	-0.07692
E9QMP6;Q05512;F6ZS70;Q3T9A3;E9PYX3;E9Q9N6;F7CVZ7;F6UY70;F6ZEX4;F7A3Q3;E9Q2J6;F7CRG8;E9Q8H5;E9Q2G8;E9PZ55	E9QMP6	Serine/threonine-protein kinase MARK2	Mark2	15	17	15	20.1	-0.08597	-1.36647	-1.20538	0.07135	-0.74432	-0.08597	-1.44708	-1.253	-1.41648	-1.00789	-1.04722	-0.95523
Q62388;F6UXV2	Q62388	Serine-protein kinase ATM	Atm	2	10	10	2.2	-0.08586	-1.0663	-1.15232	-0.01494	-0.86888	-0.02123	-1.0863	-0.87584	-1.30522	-0.8512	-0.80377	-1.35232
Q9DBR1	Q9DBR1	5-3 exoribonuclease 2	Xrn2	1	14	14	16.4	-0.0858	-2.20063	-2.31982	-0.13959	-0.07268	-0.05741	-0.99123	-2.76653	-2.39163	-2.24965	-1.04665	-2.38513
Q9QVP9;E9Q2A6;Q3UDE9;F7CCX1	Q9QVP9	Protein-tyrosine kinase 2-beta	Ptk2b	4	27	26	24.1	-0.08562	0.02786	-0.01712	-0.06789	-0.45156	0.42943	0.22008	0.37462	-0.39431	-0.31097	0.24574	-0.29734
Q91YL3;D6RJ84;F6V4H6;B7ZCR1;F7CAK3	Q91YL3	Uridine-cytidine kinase-like 1;Uridine kinase	Uckl1	5	7	7	10.2	-0.08537	0.35061	-0.46995	0.10152	-0.69283	-0.1976	0.64266	0.24295	-0.63074	-0.09301	0.07485	-1.02917
Q8K304	Q8K304	Transmembrane protein 129	Tmem129	1	3	3	7.7	-0.08516	0.75821	-0.26356	-0.59429	0.38802	-0.08516	0.51462	0.17739	0.68195	0.73799	-0.7488	-0.4523
P47809;B1ATL6;M0QW52;M0QWG5;M0QWR0	P47809	Dual specificity mitogen-activated protein kinase kinase 4	Map2k4	5	13	13	30.5	-0.08501	0.2799	0.01878	-0.13435	-0.44019	0.52286	0.00721	1.22582	-0.3446	0.46796	-0.27701	-0.12971
Q8R0Y6	Q8R0Y6	Cytosolic 10-formyltetrahydrofolate dehydrogenase	Aldh1l1	1	4	4	4.9	-0.08453	-1.05465	-0.48349	-0.59922	0.28321	n.d	1.2177	-0.95465	n.d	-0.36704	1.26162	n.d
B1AUN2;Q3UKV0;B1AUN3	B1AUN2		Eif2b3	3	7	7	15.5	-0.08444	-0.26892	-0.49637	0.0812	-0.88188	-0.03747	-0.26892	0.96319	-1.65723	-0.05205	0.24501	-1.71678
Q8R2Y0	Q8R2Y0	Monoacylglycerol lipase ABHD6	Abhd6	1	12	12	33.9	-0.08435	0.02503	0.09296	-0.35505	0.65187	-0.20493	0.04543	-1.13289	0.78234	0.06235	0.13047	0.52064
P17156;REV__F6YKN8;REV__F6RCJ3;REV__Q9CYG3;REV__F6RL59	P17156	Heat shock-related 70 kDa protein 2	Hspa2	5	36	16	49.6	-0.08432	0.38976	0.09296	-0.12627	-0.29331	0.08093	0.42242	-0.21693	0.25384	-0.15301	0.67992	-0.07329
P59266	P59266	Fat storage-inducing transmembrane protein 2	Fitm2	1	2	2	5.3	-0.08418	-0.19769	-0.55218	-0.46929	n.d	-0.07534	0.23045	n.d	-0.72076	n.d	-0.20423	-0.75218
Q6P8X1	Q6P8X1	Sorting nexin-6	Snx6	1	20	15	32.3	-0.08407	-0.08144	-0.34043	-0.098	-0.88029	0.07464	-0.17674	0.57279	-0.98511	0.19407	0.15335	-1.19511
Q8BGS7;D3YX12;D3Z5Y5	Q8BGS7	Choline/ethanolaminephosphotransferase 1	Cept1	3	3	3	7.2	-0.08371	-1.52296	-2.11107	-0.14696	0.26736	-0.21262	-2.65827	-1.5553	-1.46347	-0.05541	-2.53914	-2.26833
Q8R570;B2FDF6;I7HFU4;I7HPB1;J3JS29;I7HIK2;B2FDF7	Q8R570	Synaptosomal-associated protein 47	Snap47	7	5	5	11.6	-0.08357	-0.21713	-0.85927	-0.20455	-0.25529	0.00949	-0.97596	0.03284	-0.24827	-0.51809	-1.24199	-0.3691
Q60930;G3UX26;D3YZT5;D3YUN8	Q60930	Voltage-dependent anion-selective channel protein 2	Vdac2	4	12	12	47.8	-0.08343	-0.25537	-0.32249	-0.25981	1.01321	-0.21103	-0.45705	-0.66715	-0.10275	0.09523	-0.52647	-0.45013
Q9DBC3;E0CXC2;G3UZ59;D3Z491	Q9DBC3	Cap-specific mRNA (nucleoside-2-O-)-methyltransferase 1	Ftsjd2	4	17	17	18.8	-0.08342	0.14869	-0.19791	-0.14176	-0.40543	0.15212	-1.051	0.29462	0.46995	-0.0044	-1.44316	0.13903
Q9D1J1;F6RCM5	Q9D1J1	Adaptin ear-binding coat-associated protein 2	Necap2	2	7	7	40.2	-0.08305	0.14182	-0.32564	-0.03924	-0.8793	-0.03577	-0.18493	0.50701	-0.01816	-0.54795	0.07738	-0.22713
Q8R1B4	Q8R1B4	Eukaryotic translation initiation factor 3 subunit C	Eif3c	1	31	31	25.8	-0.08296	0.04999	-0.2696	-0.16291	-0.77268	0.41088	-0.18629	0.32218	-0.19192	-0.11402	-0.24657	0.09733
Q920A7	Q920A7	AFG3-like protein 1	Afg3l1	1	14	11	12.3	-0.08294	0.10848	0.16283	-0.39426	0.6612	-0.08294	-0.07693	1.12352	-0.09152	1.66605	-0.1199	0.19154
Q8CIN4;A3KGC4;A3KGC3	Q8CIN4	Serine/threonine-protein kinase PAK 2;PAK-2p27;PAK-2p34	Pak2	3	22	14	42.9	-0.08285	-0.22239	-0.1808	0.01164	-0.75348	0.12088	-0.45705	0.21968	-0.46786	-0.20555	-0.04372	-0.00774
Q6WKZ8	Q6WKZ8	E3 ubiquitin-protein ligase UBR2	Ubr2	1	11	11	5.4	-0.08247	-0.69391	-1.13099	-0.00852	-0.70029	-0.06622	-0.56021	-1.2104	-0.89391	-2.10868	0.09727	-1.36227
Q9CPY7	Q9CPY7	Cytosol aminopeptidase	Lap3	1	22	22	41.4	-0.08204	-0.29727	-0.54145	-0.11355	-0.44697	0.27798	-0.50036	-0.16673	-0.21845	-0.56931	-0.51035	0.27324
Q562G0;A2AG36;Q9JJI6;F6YPG3	Q562G0	GPI ethanolamine phosphate transferase 3	Pigo	4	7	7	9.3	-0.08149	-0.16769	-0.10549	-0.13932	0.52055	-0.20708	0.64097	-0.54477	-0.21141	-0.37971	0.6378	-0.37058
Q8BSZ2	Q8BSZ2	AP-3 complex subunit sigma-2	Ap3s2	1	3	3	17.6	-0.0812	-0.38919	-0.15142	-0.12824	0.56287	-0.14712	1.05208	-1.58227	0.02702	-1.46184	1.17919	-0.63192
Q8BNU0;D3Z3J0	Q8BNU0	Armadillo repeat-containing protein 6	Armc6	2	5	5	9.2	-0.08085	-0.5508	-0.85688	-0.17418	-0.36723	0.29971	-0.79957	0.29034	-0.7508	-0.24605	-0.84723	-0.36952
Q8BTZ4	Q8BTZ4	Anaphase-promoting complex subunit 5	Anapc5	1	8	8	8.9	-0.08079	-0.89036	-1.06828	-0.71017	-0.09252	0.00173	-0.10374	-0.45799	-1.14952	-0.96157	-0.82317	-1.03375
E9PW39;D3YVL0;P23249;D3YYR1	E9PW39	Putative helicase MOV-10	Mov10	4	6	6	6	-0.08073	-0.7245	-1.04581	n.d	-0.55281	-0.08073	n.d	0.41672	-0.9245	-0.42805	n.d	-1.24581
P62849	P62849	40S ribosomal protein S24	Rps24	1	3	3	24.8	-0.08071	1.71592	1.68971	-0.18664	-0.07972	0.04698	1.28725	2.41513	1.51592	2.05973	1.58419	1.62407
E9Q137;Q3TXY2	E9Q137		Tex264	2	7	7	17.2	-0.08048	-0.77143	-0.80933	-0.39876	0.81238	-0.15851	0.28434	-1.74007	-0.64888	-0.56734	0.07929	-0.88671
G5E870	G5E870		Trip12	1	35	35	17.9	-0.08047	0.37614	0.12556	-0.02005	-0.0374	-0.18938	0.54119	-0.2276	0.34979	-0.18779	0.50482	0.10914
Q8BMA6;A2AAN2	Q8BMA6	Signal recognition particle 68 kDa protein	Srp68	2	21	21	33.3	-0.08041	0.44261	0.50071	0.15095	-0.22933	0.00288	0.12803	0.40045	0.86778	0.70554	0.39034	0.90217
Q8VDS8;D3YY98	Q8VDS8	Syntaxin-18	Stx18	2	13	13	46.1	-0.08033	0.29953	0.10135	-0.08756	0.74287	-0.29309	0.14602	-0.92304	0.23199	0.34568	-0.52834	0.14137
O35640;Q921D0	O35640	Annexin A8;Annexin	Anxa8	2	13	13	40.7	-0.08024	1.05873	0.68315	0.47009	-0.38919	0.84382	1.05873	1.37661	-0.30712	0.66707	1.85172	0.01776
P61205;P84078	P61205	ADP-ribosylation factor 3;ADP-ribosylation factor 1	Arf3;Arf1	2	13	2	68.5	-0.07943	-0.19345	-0.27233	-0.3097	-0.12083	0.20076	-0.75427	0.02525	0.00381	0.79951	-0.51375	1.23812
O54950;Q8BGM7;E0CXJ7	O54950	5-AMP-activated protein kinase subunit gamma-1	Prkag1	3	13	12	41.5	-0.07939	-0.02706	0.1236	-0.31056	-0.39572	0.39528	0.31445	0.19184	-0.44164	0.12052	0.23002	0.47633
O35623	O35623	BET1 homolog	Bet1	1	2	2	24.6	-0.07922	-0.75406	-0.95268	-0.07637	0.6722	-0.60766	-2.04809	-0.54222	-0.41559	-0.09168	-1.74091	-0.91251
P52825;A2A8E8;A2A8E7;A2A8E9	P52825	Carnitine O-palmitoyltransferase 2, mitochondrial	Cpt2	4	24	24	33.1	-0.0791	-0.7454	-0.76619	-0.16252	-0.34472	0.30743	-0.75639	-0.44951	-0.94941	-0.44702	-1.75928	-0.08978
Q3UDC3;O88746	Q3UDC3	Target of Myb protein 1	Tom1	2	5	5	7.8	-0.07902	-1.72433	-2.54942	0.1644	-0.68803	0.00475	-1.76589	-0.36838	-1.97727	-2.2436	-2.34942	-2.43227
Q76LV0;O70325;Q91XR9	Q76LV0	Glutathione peroxidase;Phospholipid hydroperoxide glutathione peroxidase, mitochondrial;Phospholipid hydroperoxide glutathione peroxidase, nuclear	Gpx4	3	9	9	29.6	-0.07893	0.18211	0.21376	-0.21959	-0.12535	0.12128	1.62503	0.07996	-0.84046	0.23675	1.07837	-0.6282
Q9CZX8;D3Z722;D3Z5R8;D3YUG3;D3YUT3	Q9CZX8	40S ribosomal protein S19	Rps19	5	12	12	49.7	-0.07869	-0.64959	-0.62459	-0.52791	0.09815	0.00159	-1.26255	-0.42022	-0.41976	0.00273	-1.89419	-0.18209
Q3UCV8	Q3UCV8	Protein FAM105B	Fam105b	1	6	6	14.2	-0.07864	0.64691	-0.09164	-0.04676	n.d	-0.29149	0.37662	n.d	0.71783	n.d	-0.08858	0.0812
Q8BZM1;Q3T9A5;REV__H3BJ38	Q8BZM1	Glomulin	Glmn	3	4	4	5.7	-0.07862	-1.20629	-1.28111	0.06433	-0.64397	n.d	-1.40914	-0.48496	n.d	-0.83801	-0.67715	n.d
Q9CX86	Q9CX86	Heterogeneous nuclear ribonucleoprotein A0	Hnrnpa0	1	8	8	29.8	-0.07853	-1.10482	-0.91312	0.01507	0.2506	-0.14612	-1.11921	-0.86722	-1.30482	-0.30789	-1.22193	-1.23624
Q3UHC2;F6YIW9	Q3UHC2	Leucine-rich repeat serine/threonine-protein kinase 1	Lrrk1	2	21	21	8.8	-0.07808	0.01431	-0.53061	-0.02966	0.00331	-0.34626	-0.63929	0.52124	-0.11513	0.33927	-0.80566	-0.89533
P61021	P61021	Ras-related protein Rab-5B	Rab5b	1	11	7	65.6	-0.07783	-0.06473	-0.40473	-0.13822	-0.08386	0.24452	0.0112	-0.06262	0.30598	-0.18214	-0.2723	0.26129
E9Q0J2;A2ACC6;F8WHN4;Q8BQZ4;A2ACC7	E9Q0J2	Ral GTPase-activating protein subunit beta	Ralgapb	5	21	21	16.1	-0.07756	-0.72699	-0.99711	-0.10668	-0.65129	0.10581	-0.93769	-0.46309	-0.59677	-0.84992	-1.43366	-0.32645
Q9CX56	Q9CX56	26S proteasome non-ATPase regulatory subunit 8	Psmd8	1	9	9	26.3	-0.07741	1.25604	0.81967	-0.07405	-0.66635	0.16337	0.30691	1.54229	1.13483	1.59928	0.73704	1.13849
Q03141;Q8VHJ5	Q03141	MAP/microtubule affinity-regulating kinase 3;Serine/threonine-protein kinase MARK1	Mark3;Mark1	2	7	5	6.4	-0.07716	-0.2229	-0.89818	0.00892	-0.3695	-0.12449	-0.88501	-2.10532	0.81673	-2.43814	-0.69818	0.31703
Q91VZ6;D3YVX4	Q91VZ6	Stromal membrane-associated protein 1	Smap1	2	6	5	10.2	-0.07698	-1.32414	-1.0667	-0.04062	-0.68163	0.17951	0.17601	-1.26516	-1.54473	-1.14335	0.70841	0.27532
Q91VM9;D3Z636;G8JL76;D3Z096	Q91VM9	Inorganic pyrophosphatase 2, mitochondrial	Ppa2	4	16	16	44.2	-0.07628	-0.16825	-0.90969	0.13934	-0.66525	0.4655	-0.72762	0.38563	-0.55272	-0.74453	-0.82444	-0.05784
O88456;D3YW48;Q9D7J7	O88456	Calpain small subunit 1	Capns1	3	8	8	32.7	-0.07588	-0.22907	-0.78511	0.06433	-1.37711	0.10111	-0.29065	0.43968	-1.69589	-0.43543	-0.17552	-1.26407
Q60963;E9Q330;E9Q6J0;E9Q4T5	Q60963	Platelet-activating factor acetylhydrolase	Pla2g7	4	5	5	9.3	-0.07581	-0.11607	0.07858	-0.13919	-0.27026	0.15095	-0.99161	-0.16492	0.0471	-0.14988	-0.93401	0.25251
D3YTS1;D3Z569;Q9R0P6;D3YWT0	D3YTS1	Signal peptidase complex catalytic subunit SEC11A	Sec11a	4	6	6	21.1	-0.0755	1.12507	1.51238	-0.07652	1.09943	-0.15279	-0.09486	0.61638	1.52771	0.32015	0.42293	1.89446
Q91WC9;F6QP10	Q91WC9	Sn1-specific diacylglycerol lipase beta	Daglb	2	14	14	15.1	-0.07543	0.57108	0.25017	-0.60031	0.33239	-0.09148	0.3365	0.42637	0.71969	0.56642	0.08828	0.3485
Q8BG60	Q8BG60	Thioredoxin-interacting protein	Txnip	1	3	3	7.3	-0.07541	0.452	0.40189	-0.35393	n.d	0.15082	-0.19913	n.d	0.26316	n.d	-0.23413	0.22761
P24547	P24547	Inosine-5-monophosphate dehydrogenase 2	Impdh2	1	8	8	18.3	-0.07525	-0.81639	-0.43837	-0.07525	-0.67002	0.63543	-0.81639	-0.52295	-0.82954	-1.19758	-0.23837	-0.05853
Q504M2	Q504M2		Pdp2	1	4	4	12.2	-0.0752	-0.65186	-0.73669	n.d	-0.25271	0.03661	n.d	-0.84783	-0.85018	-0.84674	n.d	-0.19261
Q9WVK4	Q9WVK4	EH domain-containing protein 1	Ehd1	1	38	23	69.5	-0.07519	0.22508	0.39646	-0.3097	-0.25455	0.70973	-0.05837	0.7876	-0.05489	0.56014	-0.10874	0.72393
Q8QZV7;F6W761;F7BP94	Q8QZV7	Protein asunder homolog	Asun;4933424B01Rik	3	6	6	7.2	-0.07516	-0.29226	-0.543	0.00101	-0.25858	n.d	-0.6186	-0.28549	n.d	-0.93109	-0.43674	n.d
E9Q7Q3;D3Z6I8;P21107;D3Z2H9;E9Q5J9;Q8K0Z5;D3YVR0	E9Q7Q3	Tropomyosin alpha-3 chain	Tpm3;Tpm3-rs7	7	6	3	19	-0.07506	-1.7994	-0.85404	n.d	-0.24657	0.40108	n.d	-2.28764	-1.52017	-1.15649	n.d	-0.7682
Q9CRC8;D6RHB1;F6RDA7;F6RGS7;D6RFC5	Q9CRC8	Leucine-rich repeat-containing protein 40	Lrrc40	5	24	24	38	-0.07464	0.93947	0.52264	-0.18302	-0.50234	0.39001	0.93947	1.03914	0.63326	0.40207	0.40005	0.95135
Q9CYK1	Q9CYK1	Tryptophan--tRNA ligase, mitochondrial	Wars2	1	9	9	23.3	-0.0744	-0.91881	-1.1865	-0.07332	-0.21806	0.18091	-0.61139	-0.66149	-1.24244	-0.74064	-0.96733	-1.3865
A6H6A9	A6H6A9	Rab GTPase-activating protein 1-like	Rabgap1l	1	11	9	10.3	-0.07435	-0.04056	-0.73157	-0.09871	-0.32719	0.43317	0.99915	-0.90654	-1.5859	-1.49117	1.2974	-1.44375
Q91YE7;Q3ULB0	Q91YE7	RNA-binding protein 5	Rbm5	2	5	4	7.5	-0.07432	0.74276	0.02385	-0.06077	0.30498	-2.33541	-0.73324	0.60766	3.28756	1.04728	-0.84205	0.92034
Q8BGH2	Q8BGH2	Sorting and assembly machinery component 50 homolog	Samm50	1	26	26	43.5	-0.07415	0.0806	0.36569	-0.28944	0.75181	-0.15832	-0.14196	0.07868	0.03845	1.41968	-0.2969	0.41229
Q91YJ5;Q5M6W7;F6RR02;Q5M6W8	Q91YJ5	Translation initiation factor IF-2, mitochondrial	Mtif2	4	9	9	12.8	-0.07403	-0.98351	-1.0762	-0.07403	0.93636	-0.28896	-1.18065	-0.95334	-0.69912	-0.30349	-1.3545	-1.24788
Q80Y56;D3Z0E7	Q80Y56	Rabenosyn-5	Zfyve20	2	7	7	8.8	-0.07391	-2.02192	-1.57718	n.d	-0.5222	0.44721	n.d	-2.17579	-3.09022	-1.85679	n.d	-2.71351
E9Q3Y4;Q9ESE1;Q9EPN1	E9Q3Y4	Lipopolysaccharide-responsive and beige-like anchor protein	Lrba	3	75	75	22.9	-0.07367	-0.11675	-0.453	-0.02765	-0.69607	0.26819	-0.15267	-0.04148	-0.29727	-0.34193	-0.21893	-0.27408
O35382;Q8C391;Q9CXE1	O35382	Exocyst complex component 4	Exoc4	3	30	30	36.3	-0.07361	0.21251	0.13503	-0.17426	-0.25467	0.07423	-0.36044	0.59849	0.08042	0.15024	-0.10059	0.29884
Q6EDY6;D3Z030;F7AI27;E9Q4H6	Q6EDY6	Leucine-rich repeat-containing protein 16A	Lrrc16a	4	27	27	15.6	-0.07359	-0.23867	-0.66206	-0.03158	-0.80068	0.35456	-0.95597	0.16813	-0.43867	-0.60188	-0.2834	-0.37362
Q8CIB6	Q8CIB6	Transmembrane protein 230	Tmem230	1	3	3	33.3	-0.07342	0.64459	1.72843	-0.07342	0.56159	-0.11862	1.09137	0.70665	2.20182	2.07486	1.58031	2.56097
Q3U466;D6RE34;F6SXC2	Q3U466		Cln6	3	3	3	9.7	-0.07326	0.19955	-0.3306	-0.44695	0.78283	-0.10002	1.00364	-0.44602	-0.14686	-0.21331	0.62462	-0.81812
Q62318	Q62318	Transcription intermediary factor 1-beta	Trim28	1	34	34	40.5	-0.0728	-0.14258	-0.37878	-0.25047	0.15834	-0.07792	-0.02515	-0.77392	0.60198	-0.29482	-0.25696	0.0527
H3BKF3;Q640Q5;H3BJH6;H3BLB9;H3BJA8	H3BKF3	PAB-dependent poly(A)-specific ribonuclease subunit 3	Pan3	5	3	3	3.4	-0.07266	-2.57669	-2.76064	-0.32735	-0.08039	-0.05312	-3.79127	-1.00293	-3.41101	-1.03048	-3.87176	-3.39712
P35979;F8VQK7	P35979	60S ribosomal protein L12	Rpl12;Gm16519	2	7	3	46.7	-0.07248	0.79077	0.85932	-0.07259	-0.44666	0.29807	1.93749	0.89077	-0.05671	0.87577	1.67672	0.67392
Q3U422	Q3U422		Ndufv3	1	3	3	9.2	-0.07248	-2.85694	-2.39581	-0.03392	-0.30638	0.13264	-2.80266	-3.64886	-3.01635	-1.90955	-2.22449	-2.57417
Q99MR8;D6RI29;F6Z2J7	Q99MR8	Methylcrotonoyl-CoA carboxylase subunit alpha, mitochondrial	Mccc1	3	27	27	39.7	-0.07248	-0.43048	-0.62692	-0.26983	0.58188	-0.14752	0.31496	-1.00401	-0.6239	-0.58029	0.16157	-0.45499
Q5SXY1	Q5SXY1	Cytospin-B	Specc1	1	7	7	7.3	-0.07233	0.0461	-0.71829	n.d	0.56521	-0.41929	n.d	-0.43506	-0.11584	-0.31829	n.d	-1.97731
P28700;Q6LC96;P28705;E9Q9V9;Q3TWJ1;P28704;G3UXP8;Q8VCR0;A2AJP2	P28700	Retinoic acid receptor RXR-alpha;Retinoic acid receptor RXR-gamma	Rxra;Rxrg	9	9	9	16.5	-0.072	-1.97337	-3.07276	-0.16094	-0.34119	0.05728	-0.09231	-4.84149	-2.86057	-5.31125	0.07217	-3.44597
Q8CIV8;E0CZ81	Q8CIV8	Tubulin-specific chaperone E	Tbce	2	12	12	14.7	-0.07192	-0.42145	-0.67543	-0.09188	-0.37327	0.20301	-0.74762	-0.36292	-0.35764	-0.58787	-0.51643	-0.31621
Q9DAT5	Q9DAT5	Mitochondrial tRNA-specific 2-thiouridylase 1	Trmu	1	5	5	14.1	-0.07168	-1.17186	-1.93082	-0.03971	0.22342	-1.62807	-0.01515	-1.86244	-0.66838	-1.86257	0.12519	-2.3422
P62315	P62315	Small nuclear ribonucleoprotein Sm D1	Snrpd1	1	4	4	42	-0.07165	-0.54245	-0.58581	0.25665	-0.29131	0.0072	-0.20926	0.1207	-0.9434	-0.03311	-0.50328	-0.82469
Q99PI4;A2A4B1;A2A4B3	Q99PI4	Phosphatidate phosphatase LPIN3	Lpin3	3	13	13	11.9	-0.07165	-0.61139	-0.15799	-0.36524	-0.13605	0.07259	0.41866	-1.42159	-0.81139	-1.30656	0.21686	-1.02961
Q9DBG6;A2ACG7	Q9DBG6	Dolichyl-diphosphooligosaccharide--protein glycosyltransferase subunit 2	Rpn2	2	28	28	43.9	-0.07159	0.60929	0.44653	-0.19639	0.68248	-0.14875	0.67373	-0.25313	0.90746	0.65006	0.33628	0.53742
Q9WUK4	Q9WUK4	Replication factor C subunit 2	Rfc2	1	3	3	10.6	-0.07156	-2.8148	-4.18919	n.d	-0.57267	0.10111	n.d	-2.62566	-3.88811	-4.33264	n.d	-4.04268
Q62074;F6QWV4	Q62074	Protein kinase C iota type	Prkci	2	5	4	7.6	-0.07147	0.51642	0.28465	0.03323	-0.39597	-0.15859	0.43724	0.69681	0.17119	0.37262	0.74829	0.10853
Q9CQC9	Q9CQC9	GTP-binding protein SAR1b	Sar1b	1	8	4	26.8	-0.07145	0.39741	-0.07978	-0.34764	0.20777	-0.04905	-0.1875	1.89614	0.55747	2.3961	-0.07059	0.14473
F6WMJ3;Q8K4I3;A2AFJ8;H3BJ53;H3BKQ0	F6WMJ3	Rho guanine nucleotide exchange factor 6	Arhgef6	5	6	3	7.5	-0.07132	2.22492	2.43366	-0.12614	0.06267	n.d	4.09565	-0.14261	n.d	-0.00981	4.48378	n.d
P49442	P49442	Inositol polyphosphate 1-phosphatase	Inpp1	1	4	4	10.4	-0.07132	-0.23158	-0.13346	0.44573	n.d	-0.16025	0.05441	n.d	-0.26453	n.d	0.80025	-0.33574
Q9Z0H3;F6U415	Q9Z0H3	SWI/SNF-related matrix-associated actin-dependent regulator of chromatin subfamily B member 1	Smarcb1	2	5	5	17.7	-0.07125	-0.51824	-0.87876	0.19497	-0.03814	-0.32023	-1.26619	0.53311	-0.32481	0.59731	-0.77942	-0.64631
P12023	P12023	Amyloid beta A4 protein;N-APP;Soluble APP-alpha;Soluble APP-beta;C99;Beta-amyloid protein 42;Beta-amyloid protein 40;C83;P3(42);P3(40);C80;Gamma-secretase C-terminal fragment 59;Gamma-secretase C-terminal fragment 57;Gamma-secretase C-terminal fragment 50;C31	App	1	12	12	13	-0.07124	-0.15456	0.02891	-0.01685	0.46603	-0.16188	-0.3145	-0.60912	0.15307	0.42891	-0.33524	-0.15068
P04627;E9Q0P8;B1AUN8;Q8CAD1	P04627	Serine/threonine-protein kinase A-Raf	Araf	4	11	8	16.1	-0.07094	-0.75501	-0.69421	-0.03088	-0.12786	-0.08594	-0.33424	-0.55235	-1.46377	-0.27333	-0.42372	-1.83512
P21981;G3UXE8	P21981	Protein-glutamine gamma-glutamyltransferase 2	Tgm2	2	9	9	17.9	-0.07051	-0.58157	-0.55089	0.04852	-1.12847	-0.04904	-0.69971	0.01517	-0.4659	-1.09366	-0.6798	-0.48605
P59279;Q3TEG7;G3V022;G3UXQ7	P59279	Ras-related protein Rab-2B	Rab2b	4	12	4	39.4	-0.07032	-0.40948	-0.68136	n.d	0.61249	-0.35467	n.d	-0.94205	0.24118	-0.28136	n.d	-0.8344
A6H5Z3;E0CXR2	A6H5Z3	Exocyst complex component 6B	Exoc6b	2	11	9	12.2	-0.07027	-0.34098	-0.34067	-0.14933	-0.14028	0.32054	0.26456	0.23239	-0.67622	0.14478	-0.32238	-0.29647
Q64310;E0CXD9	Q64310	Surfeit locus protein 4	Surf4	2	2	2	10.4	-0.06998	0.65627	-0.12844	-0.19942	0.69608	-0.06998	0.41452	0.22349	1.05017	0.17746	-0.04998	0.28347
Q6R0H7;P63094;Q66L47;Q8CGK7;A2A610	Q6R0H7	Guanine nucleotide-binding protein G(s) subunit alpha isoforms XLas;Guanine nucleotide-binding protein G(s) subunit alpha isoforms short	Gnas	5	12	11	11	-0.06995	0.46753	-0.26431	-0.25006	-0.04708	-0.08617	0.71479	0.56753	-0.85206	0.99115	1.70697	-0.72004
Q3U0V2;D6RGL2;D6RCI0	Q3U0V2	Tumor necrosis factor receptor type 1-associated DEATH domain protein	Tradd	3	7	7	17.4	-0.06916	0.28918	-0.17256	0.2581	-0.41375	-0.07706	0.20403	0.87012	0.1636	0.05703	0.02744	-0.06766
Q99LM2;B0QZI8;A2A6D9;A2A6E1;F2Z486;D6RJ46;A2A6E0	Q99LM2	CDK5 regulatory subunit-associated protein 3	Cdk5rap3	7	15	15	20.9	-0.06824	-0.57979	-1.2226	-0.26121	0.04404	0.04026	-1.04892	-0.38147	-1.04093	-0.79482	-1.20169	-1.33319
O70589;F6ZQR2;F6Y9I5;F7CD87;B1AUH5;B1AUH6	O70589	Peripheral plasma membrane protein CASK	Cask	6	15	15	12	-0.06783	-0.10847	-0.65958	0.0432	-0.79086	0.15017	-0.15449	-0.20571	-0.02227	-0.93725	-0.51911	0.12216
Q3TQB2;D3Z5V7;D6RG85;F6UAF9	Q3TQB2	FAD-dependent oxidoreductase domain-containing protein 1	Foxred1	4	6	6	10.3	-0.06776	-0.31677	-2.08409	-0.07891	n.d	0.11116	-1.143	n.d	-0.51677	n.d	-0.86867	-2.28409
Q924T7;F6XVP7;D6RFE2	Q924T7	E3 ubiquitin-protein ligase RNF31	Rnf31	3	5	5	3.1	-0.06776	-0.66186	-2.11284	n.d	-0.0113	-0.16041	n.d	-0.06684	-1.18389	-1.20042	n.d	-1.69867
Q5SRX1;Q5SXA5;Q5SXA4;F6ZDJ1;F6RBX1	Q5SRX1	TOM1-like protein 2	Tom1l2	5	8	8	23.5	-0.06761	0.03284	-0.09902	-0.07128	-0.81555	0.38449	0.12435	0.23463	-0.4958	-0.61934	0.25296	-0.29902
O70152;A2BDX2;F8WII3	O70152	Dolichol-phosphate mannosyltransferase	Dpm1	3	12	12	42.3	-0.06758	0.26754	0.42868	-0.18449	0.18422	-0.06758	0.26435	0.34339	0.09585	1.5344	0.6115	-0.09853
F6TVX7;Q8BSF4;E9PX91;F7C386;D3YY63;D3Z0X7	F6TVX7	Phosphatidylserine decarboxylase proenzyme;Phosphatidylserine decarboxylase alpha chain;Phosphatidylserine decarboxylase beta chain	C330019G07Rik;Pisd	6	8	8	10.4	-0.06714	0.71789	1.10299	-0.71726	-0.31737	0.11277	1.62601	-0.97792	1.18674	-0.54529	1.30696	1.61805
P28658	P28658	Ataxin-10	Atxn10	1	13	13	25.1	-0.06681	-0.69889	-0.8022	-0.06747	-0.34744	0.32447	-0.8342	-0.40659	-1.35862	-0.97441	-0.47223	-0.65025
Q7TMM9	Q7TMM9	Tubulin beta-2A chain	Tubb2a	1	23	1	60	-0.06661	0.20294	0.229	-0.25296	0.03689	0.0192	0.82169	-0.09913	-0.24899	0.20526	0.34761	0.047
O08749	O08749	Dihydrolipoyl dehydrogenase, mitochondrial	Dld	1	13	13	24.6	-0.0665	-0.38082	-0.48622	-0.23989	0.84631	-0.22334	-0.3124	-1.54126	-0.112	-0.46086	-0.28622	-0.04239
Q8CFI7	Q8CFI7	DNA-directed RNA polymerase II subunit RPB2	Polr2b	1	27	27	20	-0.0665	-0.08204	-0.38541	-0.14447	-0.06726	-0.04567	-0.43175	-0.03312	-0.18048	0.31056	-0.70099	-0.30003
Q9EP69	Q9EP69	Phosphatidylinositide phosphatase SAC1	Sacm1l	1	27	27	43.4	-0.06644	0.63261	0.75836	-0.17408	0.48995	-0.13544	0.80317	0.72924	0.36388	1.54738	0.92801	0.44201
E9Q5M4	E9Q5M4		Zfr2	1	1	1	1.3	-0.06623	-0.47177	-1.38329	-0.48062	n.d	0.03534	-1.54207	n.d	-0.25302	n.d	-1.78483	-0.40701
Q8JZM7	Q8JZM7	Parafibromin	Cdc73	1	7	7	12.1	-0.06519	-0.60995	-0.75724	-0.12924	-0.67466	0.38206	-0.13209	-0.82857	-0.80995	-1.21265	0.0263	-0.71518
Q921Q3	Q921Q3	Chitobiosyldiphosphodolichol beta-mannosyltransferase	Alg1	1	4	4	7.9	-0.06493	-0.32116	0.4548	-0.44259	0.55307	-0.13746	-1.11104	-0.39345	-0.04741	1.22591	-1.28718	0.2548
P08249	P08249	Malate dehydrogenase, mitochondrial	Mdh2	1	13	13	39.1	-0.06457	-0.62818	-0.38639	-0.20329	-0.34452	0.50406	-0.23949	-0.53772	-0.82818	-1.14751	-0.57068	-0.42848
O70209	O70209	PDZ and LIM domain protein 3	Pdlim3	1	13	13	52.2	-0.06431	0.18095	-0.03129	0.24111	-1.0978	-0.03338	-0.11634	0.27746	0.01305	-0.02913	0.48305	-0.08867
Q9DCJ5	Q9DCJ5	NADH dehydrogenase [ubiquinone] 1 alpha subcomplex subunit 8	Ndufa8	1	3	3	25	-0.06419	0.17612	0.95659	-0.0796	1.37189	-0.20829	-0.18593	0.09099	1.09797	2.19577	-0.86894	1.68787
Q8BHW2	Q8BHW2	Protein OSCP1	Oscp1	1	5	5	8.7	-0.06388	-0.35473	-0.85529	n.d	-0.28666	0.44784	n.d	-0.53509	0.21941	-1.23772	n.d	0.47401
Q9WTP7;F6RP11	Q9WTP7	GTP:AMP phosphotransferase, mitochondrial	Ak3	2	17	17	70.5	-0.06361	0.62155	0.54644	0.17133	-0.42399	0.01092	0.36969	0.8492	0.97203	0.93712	0.69809	0.35617
Q7TMC8	Q7TMC8		Fuk	1	4	4	3.7	-0.06333	-0.69482	-0.34688	-0.04837	-0.90083	n.d	0.25001	-2.26249	n.d	-3.33701	0.24062	n.d
F8VQ39	F8VQ39		Ankdd1a	1	3	3	6.5	-0.06308	-0.33456	-0.65482	-0.2403	-0.12073	0.40773	-0.89677	-0.23456	1.24729	-0.40274	-1.67029	2.2049
Q5SWN2;Q8VEE4	Q5SWN2	Replication protein A 70 kDa DNA-binding subunit	Rpa1	2	17	17	17.2	-0.06297	-0.06361	-0.00453	0.23082	-0.43657	-0.04934	0.02977	0.08808	-0.5734	-0.34467	0.71119	0.0784
Q99KP3	Q99KP3	Lambda-crystallin homolog	Cryl1	1	6	6	17.9	-0.06229	-0.7084	-0.88293	0.16105	-1.24322	0.04488	-0.16206	-1.30508	-0.6452	-1.68486	0.47773	-0.95926
O55143;J3KMM5	O55143	Sarcoplasmic/endoplasmic reticulum calcium ATPase 2	Atp2a2	2	46	28	37.4	-0.06217	-0.10455	0.02453	-0.27282	0.85168	-0.18179	-0.73941	-0.41797	0.18448	0.46987	-0.48277	0.51774
Q8BRF7	Q8BRF7	Sec1 family domain-containing protein 1	Scfd1	1	23	23	41	-0.06204	-0.38533	-0.38418	-0.18924	-0.16511	0.1337	-0.33622	-0.3371	-0.617	-0.2938	-0.26578	-0.40397
P25444;D3YWJ3;D3YVC1;J3QMG5;D3Z659;L7N240;J3QM94;F6YTZ4;D3Z536;E9Q1N8	P25444	40S ribosomal protein S2	Rps2;Rps2-ps6;Gm6576;Gm8225;Rps2-ps5	10	13	6	42	-0.06199	-0.5398	-0.75969	-0.05962	-0.24055	0.11663	-0.16811	-0.47623	-1.0469	-0.44566	-0.5041	-0.70036
A2AVR6;Q8VHQ9	A2AVR6	Acyl-coenzyme A thioesterase 11	Acot11	2	9	9	9.4	-0.06181	0.21527	0.02885	-0.22078	-0.75137	0.43989	-0.20948	0.02062	0.07202	-0.63663	0.22885	0.75568
P28659	P28659	CUGBP Elav-like family member 1	Celf1	1	3	3	8	-0.06157	-0.0968	0.0919	-0.0602	-0.3487	n.d	-0.15309	0.28078	n.d	0.50958	0.17722	n.d
P62918	P62918	60S ribosomal protein L8	Rpl8	1	21	21	58.4	-0.06135	0.38386	0.5777	0.24489	-0.17125	-0.07318	0.16171	0.58441	1.1492	0.73585	0.7777	1.03058
Q3UJD6;J3KMM1;E9Q9M5	Q3UJD6	Ubiquitin carboxyl-terminal hydrolase 19;Ubiquitin carboxyl-terminal hydrolase	Usp19	3	16	16	15.1	-0.06126	-0.17214	-0.69838	-0.2247	-0.11446	0.18523	-0.67383	0.18718	-0.31016	0.19682	-0.8097	-0.78223
O88898;Q3UVI3;Q569E5	O88898	Tumor protein 63;Cellular tumor antigen p53	Tp63;Trp63	3	16	16	21.8	-0.0608	-0.37658	-0.36391	-0.0067	0.14483	-0.15526	-0.98874	-0.62129	0.20909	-0.16003	-0.27683	0.05238
O88738;H9KUX8;J3QP64	O88738	Baculoviral IAP repeat-containing protein 6	Birc6	3	28	28	4.7	-0.06065	0.10521	-0.48947	0.1161	-0.66823	-0.01495	-0.41424	0.78694	-0.24723	0.45598	-0.60143	-0.67369
E9PUQ7;Q3UYU2;Q8BNV1;F6ZHN3;F6SY41	E9PUQ7	tRNA (uracil-5-)-methyltransferase homolog A	Trmt2a	5	3	3	5.4	-0.06053	-2.4104	-3.16246	-0.11846	0.12961	-0.06053	-2.11316	-4.86782	-1.10969	-4.83117	-1.95806	-0.96565
Q9JKX8	Q9JKX8	Uroplakin-3a	Upk3a	1	6	6	13.2	-0.06049	-0.68499	-0.13546	0.12048	0.47882	-0.24178	-1.48828	-0.45375	-0.30097	0.41282	-0.81287	-0.24386
Q8BTW9	Q8BTW9	Serine/threonine-protein kinase PAK 4	Pak4	1	7	7	12	-0.06046	-0.00553	-0.55919	-0.1238	-0.79028	0.52436	-0.00056	0.33643	-0.48024	-0.31963	-0.75001	-0.61173
B1AQD4;Q0PD20;Q64008;B1AQD3;F7BE32	B1AQD4	Ras-related protein Rab-34	Rab34	5	8	8	26.4	-0.0602	-0.15736	-0.57538	-0.16332	-0.26086	0.33685	-0.14307	-0.35593	-0.88398	-0.2135	-0.37538	-0.83012
Q9WTN0	Q9WTN0	Geranylgeranyl pyrophosphate synthase	Ggps1	1	5	5	15	-0.05972	0.06496	-0.14793	-0.01186	-0.56277	0.18104	-0.83453	0.53589	-0.04718	0.45876	-0.33134	-0.15001
Q9JHQ0	Q9JHQ0	Annexin A9	Anxa9	1	11	11	38	-0.0596	-0.58402	-0.34768	-0.14289	-0.19623	0.24464	-0.41759	-0.83973	-0.3982	-1.08935	-0.14768	0.04583
Q91WK2	Q91WK2	Eukaryotic translation initiation factor 3 subunit H	Eif3h	1	16	16	40.3	-0.05954	0.12377	0.00289	0.04082	-0.79458	0.13868	-0.49062	1.17405	-0.361	0.65943	-0.10291	-0.18737
Q6P9R2;F7AVI9;D6RFV0	Q6P9R2	Serine/threonine-protein kinase OSR1	Oxsr1	3	11	9	24.1	-0.05937	-0.42609	-0.66435	-0.36034	-0.69003	0.70461	-0.61369	-0.03919	-0.77454	-0.66999	-0.68362	0.27978
P56960;Q8K366;F6VYQ6	P56960	Exosome component 10	Exosc10	3	18	18	23.3	-0.05913	-1.67213	-1.58545	-0.19765	-0.1062	0.50752	-2.21899	-1.1548	-1.87734	-0.21957	-2.5396	-1.20352
P16460	P16460	Argininosuccinate synthase	Ass1	1	23	3	33.5	-0.05901	0.44708	0.59651	-0.12069	-0.11754	0.24744	0.37865	0.45974	0.90372	0.29923	0.4218	0.95344
Q9D7A8	Q9D7A8	Armadillo repeat-containing protein 1	Armc1	1	6	6	27	-0.05847	-0.68046	-0.99173	-0.30648	-0.77115	0.54617	-0.80494	-1.06241	-0.75605	-1.87182	-0.71845	-0.57747
Q8BM72;D3Z0Y0	Q8BM72	Heat shock 70 kDa protein 13	Hspa13	2	8	8	17.2	-0.05846	0.47283	-0.15848	0.05728	-0.39407	0.06736	0.80277	0.75802	-0.68762	0.22318	0.86049	-0.54976
Q8BGZ4;G3X8W7	Q8BGZ4	Cell division cycle protein 23 homolog	Cdc23	2	13	13	15.6	-0.05844	-0.77551	-0.72845	-0.00035	-0.19021	0.04082	-0.9084	-0.90352	-0.84811	-0.67039	-0.73781	-0.84203
Q91YI0;E0CXM2;F7D439;E0CY49;E0CYV3	Q91YI0	Argininosuccinate lyase	Asl	5	7	7	14.2	-0.05843	-2.24014	-2.18796	0.49416	-1.24035	0.17658	-2.87655	-0.30473	-4.13015	-1.75196	-1.70531	-3.99894
Q8BWW9;G3UZM9;G3UXH4;G3UYD6	Q8BWW9	Serine/threonine-protein kinase N2	Pkn2	4	25	24	23.3	-0.0584	0.1217	-0.61908	-0.32043	-0.56371	0.40588	0.31511	-0.71661	0.12191	-0.58091	0.26796	0.04541
Q8C561	Q8C561	LMBR1 domain-containing protein 2	Lmbrd2	1	3	3	4.6	-0.05837	-0.01021	-0.1303	0.30065	n.d	-0.33284	0.07662	n.d	-0.21021	n.d	0.62485	-0.3303
Q9JK81;F8WGG3;F7A3N3	Q9JK81	UPF0160 protein MYG1, mitochondrial	Myg1	3	13	13	37.9	-0.05816	0.77449	-0.0329	-0.11274	-0.59651	0.19975	-0.06387	0.89154	0.7541	-0.20689	-0.86315	0.51888
Q9JLB0;E9PWC5;E9Q2R8	Q9JLB0	MAGUK p55 subfamily member 6	Mpp6	3	18	17	31.8	-0.05793	-0.62798	-0.92154	-0.16825	-0.83929	0.39243	-1.14508	-0.78443	-0.7723	-1.05924	-0.63554	-0.53464
Q8R0H9	Q8R0H9	ADP-ribosylation factor-binding protein GGA1	Gga1	1	16	15	24.7	-0.05778	-0.47491	-1.32934	-0.32162	-0.65526	0.53267	-0.50329	-0.2099	-0.84026	-0.73898	-1.28053	-0.44931
A2BDX0;Q9Z103	A2BDX0	Activity-dependent neuroprotector homeobox protein	Adnp	2	15	15	15.3	-0.05756	0.28182	0.04166	-0.05756	0.39331	-0.1662	-0.10563	0.73001	0.08182	1.12596	-0.13052	-0.15834
P05480;Q80XU2	P05480	Neuronal proto-oncogene tyrosine-protein kinase Src	Src	2	18	12	29.4	-0.05747	0.17635	-0.17838	-0.34101	-0.41433	0.15704	0.48567	0.04444	0.00621	-0.04605	0.31748	0.21023
Q9R0Q6;D3YVI5	Q9R0Q6	Actin-related protein 2/3 complex subunit 1A	Arpc1a	2	7	7	24.3	-0.0572	0.64193	-0.13505	0.41099	-1.69526	0.05464	0.73674	0.74193	0.1511	0.08823	0.96473	-0.18594
P62196;Q8K1K2	P62196	26S protease regulatory subunit 8	Psmc5	2	26	26	65.3	-0.05708	-0.43463	-0.16304	-0.08617	-0.10056	-0.03239	-0.76982	0.01969	0.22077	0.26633	-0.49523	0.174
P70268;D6RH37	P70268	Serine/threonine-protein kinase N1	Pkn1	2	23	21	19.9	-0.05706	-1.41942	-1.21469	-0.08001	-0.252	0.67843	-1.30745	-1.17835	-1.71721	-1.14641	-1.12809	-1.25465
Q3U7R1	Q3U7R1	Extended synaptotagmin-1	Esyt1	1	28	28	28.5	-0.05679	-0.24313	-0.26062	-0.27977	0.50437	-0.11536	-0.08557	-0.91515	0.06644	-0.09477	-0.5412	-0.12505
E9QAE3	E9QAE3		Btaf1	1	19	19	8.6	-0.05673	-1.09727	-1.49433	0.26819	0.1121	-0.25498	-0.69218	-1.26979	-1.0554	-1.2092	-0.57529	-1.33857
Q921F4	Q921F4	Heterogeneous nuclear ribonucleoprotein L-like	Hnrpll	1	13	13	32.3	-0.05673	-0.58713	-0.49929	-0.12116	-0.37711	0.72255	-0.59631	-0.37893	-0.80373	-0.54058	-0.66887	-0.27085
Q8CHT0	Q8CHT0	Delta-1-pyrroline-5-carboxylate dehydrogenase, mitochondrial	Aldh4a1	1	23	23	34.3	-0.05666	-0.00528	-0.11621	-0.28815	0.03224	0.046	-0.01953	-0.16552	-0.1336	0.51301	-0.6495	0.09129
Q91VR5	Q91VR5	ATP-dependent RNA helicase DDX1	Ddx1	1	25	25	31.5	-0.05631	-0.09573	0.07375	-0.19309	-0.23357	0.18713	-0.3665	-0.21092	-0.00214	-0.08428	-0.56747	0.44828
Q80X95;Q6NTA4;G3UYP1	Q80X95	Ras-related GTP-binding protein A;Ras-related GTP-binding protein B	Rraga;Rragb	3	8	8	23.3	-0.05582	-0.25147	-0.77497	-0.31262	-0.10558	0.21425	-0.46231	-0.33854	0.7033	-0.38403	-1.36045	0.76858
E9QNW6;Q8VDG7;D3Z3Q4	E9QNW6	Platelet-activating factor acetylhydrolase 2, cytoplasmic	Pafah2	3	12	12	30.6	-0.05564	1.13434	0.84142	-0.22545	-0.37051	0.14222	0.67892	1.56537	0.9623	1.24142	0.75026	1.36328
Q8BRN9;F6XC25	Q8BRN9	Coiled-coil and C2 domain-containing protein 1B	Cc2d1b	2	16	16	17.9	-0.0554	0.09872	-0.27788	0.06212	-0.55269	0.26927	0.09872	0.35381	-0.46077	-0.11088	0.16324	-0.20528
Q8CIH5	Q8CIH5	1-phosphatidylinositol 4,5-bisphosphate phosphodiesterase gamma-2	Plcg2	1	16	16	12.3	-0.05531	-0.41524	-0.51195	0.2318	-0.44558	0.03111	-0.73879	-0.51398	-0.47415	-0.95223	-0.152	-0.36712
P18654;B1AXN9;B1AXP0;B1AXN5;B1AXN8;E9QK39;A2CEE7;E9PUP0;Q7TPS0;A2CEE5;A2CEE6;F6UG16;B2GVN8;Q9R1L5;Q3U214;E9Q8S5;Q8C0P0;E9Q6Q5;B1B0X1;A2CEE8;B1AXN7	P18654	Ribosomal protein S6 kinase alpha-3	Rps6ka3	21	26	16	35.3	-0.0552	-0.1345	-0.06742	-0.43039	-0.35404	0.52196	-0.2523	0.29528	-0.30942	0.36569	-0.96395	0.2678
Q9WV91	Q9WV91	Prostaglandin F2 receptor negative regulator	Ptgfrn	1	11	11	9.4	-0.0546	-0.57623	-0.95755	-0.39534	-0.15836	0.03393	-0.44357	-1.61567	-0.89289	-0.63831	-0.81947	-0.5627
P59913	P59913	Protein-L-isoaspartate O-methyltransferase domain-containing protein 1	Pcmtd1	1	5	5	11.5	-0.05451	-0.25507	-0.49424	-0.74838	n.d	0.03125	-1.49858	n.d	-0.32892	n.d	-1.91817	-0.46824
Q68FE6	Q68FE6	Protein FAM65A	Fam65a	1	6	6	4.8	-0.05435	-0.69797	-0.47465	-0.60434	-0.3761	0.3505	-0.46656	-0.04009	-0.92814	-0.09424	-0.57712	-0.59281
A2AT37;F6Q3G7	A2AT37		Upf2	2	13	13	8.7	-0.05412	-1.00831	-0.90486	-0.07908	-0.80738	0.45038	-1.08084	-0.64888	-1.28443	-1.02784	-1.52828	-0.72925
Q6PGC1	Q6PGC1	ATP-dependent RNA helicase Dhx29	Dhx29	1	17	17	11.6	-0.05387	-0.40823	-0.67483	-0.13093	-0.43608	0.2181	-0.88652	0.88943	-0.99924	0.07263	-0.70651	-0.69867
Q9ER73;A2A414	Q9ER73	Elongator complex protein 4	Elp4	2	7	7	14.9	-0.05372	-0.23852	-0.17348	0.34506	-1.20151	-0.14302	-0.30291	0.59555	-0.72094	-0.54734	0.54908	-1.37568
P35821	P35821	Tyrosine-protein phosphatase non-receptor type 1	Ptpn1	1	16	16	33.3	-0.0537	-0.41885	-0.13154	0.0474	-0.10344	-0.16498	-0.41885	-0.64404	-0.55948	-0.32803	0.06846	-0.60873
Q6PDI5;A2ALV7;A2ALV6;A2ALV8;A2ALW1;A2ALV9	Q6PDI5	Proteasome-associated protein ECM29 homolog	Ecm29;AI314180	6	41	41	21.2	-0.05361	0.06303	0.0302	-0.08609	-0.16827	0.08488	0.05816	0.38785	-0.19699	0.2588	-0.19429	0.14577
Q9D0R2	Q9D0R2	Threonine--tRNA ligase, cytoplasmic	Tars	1	7	7	5.7	-0.05354	-0.56448	-0.99649	n.d	-0.39979	1.00043	n.d	-0.54939	-0.96608	-1.16818	n.d	0.13207
Q78IK2	Q78IK2	Up-regulated during skeletal muscle growth protein 5	Usmg5	1	4	4	44.8	-0.05333	0.60789	2.15896	0.10796	0.87429	-0.23402	0.98802	0.7255	-0.63761	2.52207	2.77558	-0.85462
Q9CPQ3	Q9CPQ3	Mitochondrial import receptor subunit TOM22 homolog	Tomm22	1	3	3	33.1	-0.05324	0.6735	1.26775	-0.25625	0.81492	-0.09885	0.85388	0.86506	0.19115	2.18967	0.93893	1.1371
P51863	P51863	V-type proton ATPase subunit d 1	Atp6v0d1	1	7	7	15.7	-0.05291	0.01798	0.72029	-0.05903	-0.33883	0.34324	0.2937	0.11798	-0.37838	0.56793	0.92029	0.652
Q3U2P1;A2AA71;A2AA72	Q3U2P1	Protein transport protein Sec24A	Sec24a	3	7	7	5.4	-0.05288	0.03989	-0.99724	0.11263	-0.65199	-0.01095	-0.10266	0.17149	-0.79441	-1.2316	0.63932	-1.01838
Q9CXE7;E9PXY3;E9Q2J2;Q3V440;Q8C5H9;D3Z615	Q9CXE7	Transmembrane emp24 domain-containing protein 5	Tmed5	6	4	4	17.5	-0.05192	0.50026	1.04422	-0.05192	0.54834	-0.20056	0.23098	0.25044	0.87471	1.75854	0.10735	1.11796
Q9JJ28	Q9JJ28	Protein flightless-1 homolog	Flii	1	27	27	20.6	-0.05192	-0.11955	-0.4059	0.0552	-0.39206	0.08161	-0.27301	0.04581	-0.33401	-0.16727	-0.19785	-0.07565
G3X9K3;D3YYK9	G3X9K3		Arfgef1	2	32	24	16.9	-0.05156	0.04202	-0.00151	0.10836	-0.38996	-0.00984	0.08824	0.1027	-0.15731	-0.29299	0.37301	0.01851
D3Z1M3;Q6ZQI3	D3Z1M3	Malectin	Mlec	2	19	19	46.2	-0.05131	0.66584	0.68276	-0.23201	0.63245	-0.17176	0.39698	0.19549	1.14387	1.38853	0.62274	0.57625
F6ZQA3	F6ZQA3		Numa1	1	48	2	56.1	-0.05117	-2.65767	-1.98421	0.06984	0.65297	-0.68163	0.05338	-2.42822	-3.29293	-1.49902	0.05242	-3.67425
O54785;Q5NC03	O54785	LIM domain kinase 2	Limk2	2	10	10	15.2	-0.05083	-0.51061	-0.84465	0.20364	-0.11893	0.07998	-0.80143	-0.29834	-0.46386	-0.91399	-0.60056	-0.11768
Q3UM18;F7AMG0	Q3UM18	Large subunit GTPase 1 homolog	Lsg1	2	7	7	9.3	-0.05083	0.77313	0.20469	0.31673	-0.22447	-0.37254	1.00214	-0.1105	1.27243	-0.1965	0.5612	0.21913
Q61753;F6ZSB7	Q61753	D-3-phosphoglycerate dehydrogenase	Phgdh	2	11	11	18.8	-0.05073	-1.09405	-1.02253	-0.12871	-0.3647	0.31823	-1.307	-1.14791	-0.8571	-1.1157	-0.9001	-0.47301
Q6WVG3	Q6WVG3	BTB/POZ domain-containing protein KCTD12	Kctd12	1	8	7	33.6	-0.05031	0.29789	-0.53716	0.24623	-0.53433	0.24841	0.37454	0.26267	-1.0753	-1.1044	0.58207	-0.75144
Q99JR1	Q99JR1	Sideroflexin-1	Sfxn1	1	13	13	36.3	-0.04899	0.70877	0.84096	-0.17078	0.87735	-0.09576	-0.43074	0.88076	1.19161	1.08135	-0.57314	1.46344
P16045	P16045	Galectin-1	Lgals1	1	3	3	28.1	-0.04889	-3.26842	-3.02562	-0.30052	-0.05055	-0.02629	-3.21124	-4.12997	-3.28747	-2.96191	-3.57605	-2.93826
E9Q6L0;J3QP81;E9QKH0;Q80TV8;E9QNY9	E9Q6L0	CLIP-associating protein 1	Clasp1	5	24	22	13.9	-0.04871	-0.06341	-0.23727	-0.03282	-0.60338	0.23278	-0.03174	0.10201	-0.66699	-0.4034	0.34033	-0.49611
P47963;D3YX54	P47963	60S ribosomal protein L13	Rpl13;Rpl13-ps3	2	24	24	65.9	-0.04868	0.14636	0.20572	0.07587	-0.1551	0.08814	0.11028	0.33071	-0.05847	0.42052	0.17734	0.37227
Q5SYL3	Q5SYL3	UPF0378 protein KIAA0100	Kiaa0100	1	18	18	6	-0.04856	-0.33852	-0.12112	-0.04843	0.47581	-0.18236	0.60513	-2.6149	-0.18868	-1.80694	0.8381	0.20744
Q8BGC4	Q8BGC4	Zinc-binding alcohol dehydrogenase domain-containing protein 2	Zadh2	1	12	12	23.3	-0.04847	-0.58195	-0.63577	-0.20071	-0.53134	0.68652	-0.68691	-0.0464	-0.90246	-0.51596	-0.47644	-0.14196
Q9WVJ2;E9Q5I9;E9Q0U1;F6ZQQ3;F6PXS6;E9PY93	Q9WVJ2	26S proteasome non-ATPase regulatory subunit 13	Psmd13	6	18	18	37.2	-0.04843	0.05302	-0.12549	0.0314	-0.68017	0.20702	0.14033	0.06208	-0.14698	-0.46738	0.47067	0.06148
P51660	P51660	Peroxisomal multifunctional enzyme type 2;(3R)-hydroxyacyl-CoA dehydrogenase;Enoyl-CoA hydratase 2	Hsd17b4	1	41	41	49.4	-0.04828	0.3478	0.21527	-0.10178	-0.32326	0.43574	0.50474	0.5832	-0.12995	0.70883	0.02645	0.53021
Q9QYB5	Q9QYB5	Gamma-adducin	Add3	1	19	18	31.4	-0.04788	0.65471	0.21186	-0.03906	-0.91861	0.33159	0.14608	1.21751	0.51651	0.70146	-0.13812	0.74372
E9Q5C9	E9Q5C9		Nolc1	1	5	5	6.3	-0.04785	0.32045	-0.65028	0.14809	0.64653	-0.88409	-0.06164	-0.68132	0.21146	-0.90073	0.59593	-0.85028
D3YVW2;Q8BXA1;F6RUD1	D3YVW2	Golgi integral membrane protein 4	Golim4	3	14	14	19.2	-0.04777	-0.4099	-0.35465	-0.03633	0.55817	-0.18894	-0.52364	0.04613	-0.02788	0.57373	-0.36578	-0.39331
P53026;Q5XJF6;D6RE43;D3YXT2	P53026	60S ribosomal protein L10a;Ribosomal protein	Rpl10a	4	16	16	41	-0.04773	-0.92213	-0.44187	-0.10233	-0.07604	-0.0036	-0.74677	-0.85499	-1.1281	0.00381	-0.87012	-0.57984
Q4VBE8	Q4VBE8	WD repeat-containing protein 18	Wdr18	1	6	6	15.3	-0.04734	0.34493	0.26764	-0.00986	-0.13741	1.1475	0.67857	0.58881	-0.7604	0.78275	0.14737	0.40966
Q810A7	Q810A7	ATP-dependent RNA helicase DDX42	Ddx42	1	19	19	19.1	-0.04729	-0.79488	-0.64713	0.07875	-0.44261	0.35795	-0.25372	-0.51725	-1.4713	-0.23314	-0.30508	-0.88227
Q8BZ36	Q8BZ36	RAD50-interacting protein 1	Rint1	1	15	15	14.5	-0.04692	-0.0436	-0.04341	0.03675	0.29889	-0.25563	-0.0436	-1.00833	0.43232	0.06505	0.49631	-0.11839
Q8BML1;D3YVQ9	Q8BML1	Protein-methionine sulfoxide oxidase MICAL2	Mical2	2	4	4	3.8	-0.04664	-1.56357	-2.03303	-0.04664	n.d	-0.41488	-1.24148	n.d	-2.26258	n.d	-1.31461	-2.74644
Q810B6	Q810B6	Ankyrin repeat and FYVE domain-containing protein 1	Ankfy1	1	23	23	18.4	-0.04624	0.36335	0.22326	0.01378	-0.03642	-0.11535	0.25927	0.24886	0.5987	0.35316	0.4418	0.31405
Q8VCD5	Q8VCD5	Mediator of RNA polymerase II transcription subunit 17	Med17	1	5	5	7.7	-0.04558	-0.5508	-0.72056	-0.07222	0.26267	-0.16007	-0.41324	-1.37357	-1.62252	-0.6667	0.08284	-1.83401
Q6P1G0	Q6P1G0	HEAT repeat-containing protein 6	Heatr6	1	2	2	2	-0.04549	-1.11349	-1.19568	-0.2159	n.d	0.15497	1.47265	n.d	-1.55906	n.d	1.18834	-1.27819
D3Z4L9;Q61333;G3UXC6;G3UWJ7;G3XA62	D3Z4L9	Tumor necrosis factor alpha-induced protein 2	Tnfaip2	5	11	11	20.5	-0.04543	-0.51034	-1.21185	0.28072	-0.41383	-0.17377	-0.94335	-0.87893	-0.40224	-1.29647	-1.20746	-0.48942
Q9DB05;P28663	Q9DB05	Alpha-soluble NSF attachment protein	Napa	2	9	9	41.7	-0.0454	0.41226	0.6637	-0.12202	-0.2707	0.70177	0.41226	0.78881	-0.23805	0.76213	0.93263	0.46987
Q80U30;D3YVA1	Q80U30	Protein CLEC16A	Clec16a	2	10	3	9.4	-0.04488	-0.54832	-0.78879	-0.04488	-1.14395	0.50843	0.39043	-0.53148	-1.00571	-0.87707	-0.01304	-0.97594
Q91YT0;D3YUM1;D3Z1U9;D3Z0K1;D3YXX5;D6RG60	Q91YT0	NADH dehydrogenase [ubiquinone] flavoprotein 1, mitochondrial	Ndufv1	6	14	14	34.9	-0.04478	-0.80274	-0.63977	-0.22001	-0.33772	0.939	-0.93216	-0.20237	-1.11869	-0.78779	-1.57246	0.57199
Q9CQA9;D3YXL1;Q8C373;D3Z2W9	Q9CQA9	Cancer-related nucleoside-triphosphatase homolog	Ntpcr	4	4	4	25.8	-0.04478	-0.52916	-0.66166	0.03647	n.d	0.09815	-1.04944	n.d	-0.34009	n.d	-0.71513	-0.17645
Q9CPS6;F8WH96;E9Q7F8	Q9CPS6	Histidine triad nucleotide-binding protein 3	Hint3	3	3	3	19.4	-0.04446	-1.07157	-1.22264	-0.17645	n.d	-0.04446	0.37961	n.d	-1.27157	n.d	0.92972	-1.45418
Q8R050;Q149F3;F7CE88;REV__Q05921	Q8R050	Eukaryotic peptide chain release factor GTP-binding subunit ERF3A;Eukaryotic peptide chain release factor GTP-binding subunit ERF3B	Gspt1;Gspt2	4	21	21	28.6	-0.04445	0.16323	-0.09889	0.05742	-0.99487	0.12035	-0.32139	0.29457	-0.02749	-0.21735	0.28457	0.13625
Q9DB26;A2AQZ7;A2AQZ2;A2AQZ5;D6RI61;D6RIQ3	Q9DB26	Phytanoyl-CoA dioxygenase domain-containing protein 1	Phyhd1	6	8	8	28.9	-0.04403	0.31712	0.07656	-0.02932	-1.49891	-0.00338	-0.23519	1.38527	0.43669	0.47656	-0.14059	1.40521
Q8K221;D3Z2F3	Q8K221	Arfaptin-2	Arfip2	2	8	8	27.9	-0.0439	-0.54547	-0.79466	-0.76119	-0.21966	0.62443	-0.99812	-0.21411	-0.63557	-0.80473	-1.3031	0.14246
Q9CYB0	Q9CYB0	E3 ubiquitin-protein ligase TRIM13	Trim13	1	10	10	24.3	-0.04372	0.73919	1.1503	-0.20048	1.44551	-0.09348	1.31473	0.35686	0.22115	2.09157	1.32631	0.43871
Q3UEB4;Q9R008;D3YV77	Q3UEB4	Mevalonate kinase	Mvk	3	8	8	21.9	-0.04365	0.92466	1.53743	0.16066	-0.84236	0.29831	0.68182	-1.69837	2.01102	-2.39715	1.53309	2.44709
Q3UVK0;F6TQS9;G8JL46	Q3UVK0	Endoplasmic reticulum metallopeptidase 1	Ermp1	3	29	29	31.1	-0.04357	1.27436	1.8537	-0.12182	0.59503	-0.22828	1.41789	0.96025	1.3461	2.15654	1.6483	1.91117
I1E4X5;Q8BWQ6;D3YW20;D3YW19;H3BJE8;F6RR19	I1E4X5	UPF0505 protein C16orf62 homolog	9030624J02Rik	6	16	16	18.3	-0.04341	-0.64036	-1.0471	-0.01298	-0.48847	0.25773	-1.01998	-0.12078	-0.73424	-1.20599	-0.84542	-0.45058
Q6ZWN5;Q9CXW7;D3YWH9;F7CJS8;D3Z673;D3YUV6	Q6ZWN5	40S ribosomal protein S9	Rps9	6	21	21	54.1	-0.04326	1.19906	1.08093	-0.1058	-0.14519	0.09896	1.11307	1.73542	0.99539	2.16233	1.0857	1.08954
Q569Z6;Q8BZN7;F6YSQ2;F6YH92;F7AB07	Q569Z6	Thyroid hormone receptor-associated protein 3	Thrap3	5	23	22	19.7	-0.04319	-0.43328	-0.04121	-0.02372	0.13947	-0.20975	-0.16156	-0.77415	-0.55	0.34326	-0.29663	0.70078
Q9D8U8	Q9D8U8	Sorting nexin-5	Snx5	1	18	17	35.1	-0.04304	-0.3695	-0.7454	-0.03338	-0.50832	0.25314	-0.53944	0.0832	-0.62162	-0.60339	-0.37398	-0.85749
Q9EPE9	Q9EPE9	Probable cation-transporting ATPase 13A1	Atp13a1	1	38	38	31.1	-0.04298	-0.66524	-0.41399	-0.14024	0.86766	-0.19552	-0.81462	-0.78004	-0.44826	0.32889	-1.23582	-0.57592
P42932;H3BL49;H3BJB6;H3BKG2;H3BLL1;H3BKR8	P42932	T-complex protein 1 subunit theta	Cct8	6	34	34	53.8	-0.0429	0.42288	0.10667	0.09058	-0.94739	0.21711	0.26566	1.04975	0.33296	0.05104	0.28659	0.49336
Q8CGF7	Q8CGF7	Transcription elongation regulator 1	Tcerg1	1	10	10	6.5	-0.04272	-0.93769	-0.95572	-0.05531	-0.61507	0.45639	-1.18379	0.51037	0.01808	-0.38035	-0.89513	-0.11602
Q5M8N4	Q5M8N4	Epimerase family protein SDR39U1	Sdr39u1	1	11	11	32.8	-0.04249	-0.32414	-1.05635	-0.08799	0.82928	-0.16526	-0.99975	-0.29174	0.0393	-0.19432	-1.3432	-0.2897
Q8VDG3	Q8VDG3	Poly(A)-specific ribonuclease PARN	Parn	1	13	13	17.8	-0.04216	-0.2188	-0.52717	0.11036	-0.69085	0.07957	-0.01756	-0.30598	-1.22815	-0.59636	0.66207	-1.00318
Q9QXY1;Q921G9	Q9QXY1	Tight junction protein ZO-3	Tjp3	2	12	12	10.4	-0.04143	-0.13284	-0.19015	-0.22438	-0.3122	0.40871	1.10053	-0.36526	-0.14904	-1.66011	0.19812	-0.06629
Q62167;P16381;Q3V086;Q61496	Q62167	ATP-dependent RNA helicase DDX3X;Putative ATP-dependent RNA helicase Pl10	Ddx3x;D1Pas1	4	30	7	38.5	-0.0414	0.53414	0.22846	-0.21972	-0.02565	0.06833	0.61869	0.666	-0.07047	0.73521	0.00151	0.30832
Q8BFP9	Q8BFP9	[Pyruvate dehydrogenase [lipoamide]] kinase isozyme 1, mitochondrial	Pdk1	1	8	8	21.4	-0.04119	-1.16762	-0.7453	0.63636	-0.22756	0.11343	-1.19669	-1.06762	-0.84281	-0.30379	-0.62438	-0.9453
E9QP49;Q99MS7;G5E8Y6	E9QP49	EH domain-binding protein 1-like protein 1	Ehbp1l1	3	7	7	5.2	-0.04081	-1.25553	-1.64595	-0.04081	-0.52627	0.42309	-1.12769	-1.10451	-1.76008	-1.63239	-1.01146	-1.6529
Q80UU9	Q80UU9	Membrane-associated progesterone receptor component 2	Pgrmc2	1	10	9	41.5	-0.04069	1.08318	0.55732	-0.04069	0.5725	-0.2619	0.75121	1.31303	0.81316	2.01463	0.14971	-0.13751
Q9D6F9	Q9D6F9	Tubulin beta-4A chain	Tubb4a	1	25	3	65.8	-0.04056	0.64068	0.93947	-0.32077	-0.02122	n.d	0.52827	2.67568	n.d	2.84155	1.02148	n.d
Q3TDD9	Q3TDD9	Protein phosphatase 1 regulatory subunit 21	Ppp1r21	1	23	23	24.7	-0.04053	-0.43133	-0.33606	-0.05867	-0.48423	0.21375	-0.46604	-0.0727	-1.06555	-0.59186	-0.13606	-0.41159
Q08509;Q3UGL1;D3Z5I5;D3Z7F4	Q08509	Epidermal growth factor receptor kinase substrate 8	Eps8	4	9	9	13.9	-0.04039	0.24286	0.0228	0.24184	-0.42001	0.43445	0.24286	-0.84142	0.96924	-0.55694	0.2228	0.39202
O35593	O35593	26S proteasome non-ATPase regulatory subunit 14	Psmd14	1	8	8	29	-0.04022	0.13182	-0.12125	0.04082	-0.66349	-0.04832	-0.63948	0.5992	-0.26749	0.14546	0.36782	-0.1746
P35285;A2ARZ7	P35285	Ras-related protein Rab-22A	Rab22a	2	8	7	49	-0.04022	-0.41919	-0.07494	-0.14699	0.73179	-0.06453	0.20458	-1.1665	0.18467	-0.50498	0.30801	-0.24457
Q922D8	Q922D8	C-1-tetrahydrofolate synthase, cytoplasmic;Methylenetetrahydrofolate dehydrogenase;Methenyltetrahydrofolate cyclohydrolase;Formyltetrahydrofolate synthetase	Mthfd1	1	41	38	35.5	-0.0397	0.49746	0.25281	-0.0206	-0.34152	0.09815	0.26806	0.73665	0.29746	0.53251	0.39523	0.5217
P97379	P97379	Ras GTPase-activating protein-binding protein 2	G3bp2	1	8	8	16.4	-0.03953	-0.21195	-0.3464	0.14078	-0.73281	0.28605	-0.65038	0.78065	-0.45499	-0.47749	-0.47023	-0.32481
E9QPR5;Q8K2V1;E9PX53;F6V294;E0CXK8;F6TLH3;E0CYV2;E0CX37	E9QPR5	Serine/threonine-protein phosphatase 4 regulatory subunit 1	Ppp4r1	8	8	8	9.3	-0.03952	-0.49734	-0.89947	-0.03952	-0.39794	0.56939	-0.49734	-0.13875	-1.98684	-0.32991	-0.81489	-1.25635
Q9DCN2;F2Z456;F2Z3V0	Q9DCN2	NADH-cytochrome b5 reductase 3;NADH-cytochrome b5 reductase 3 membrane-bound form;NADH-cytochrome b5 reductase 3 soluble form	Cyb5r3	3	18	18	57.5	-0.03912	0.60137	0.62297	-0.56809	0.56939	-0.05185	0.73248	-0.07774	0.59418	1.33531	-0.15064	0.64893
P17742;F8VPN3	P17742	Peptidyl-prolyl cis-trans isomerase A;Peptidyl-prolyl cis-trans isomerase	Ppia;Gm5160	2	6	6	30.5	-0.03906	-0.15183	-0.221	-0.01242	0.82644	-0.21679	-1.82053	-1.0005	1.44	0.01352	-1.66027	1.37391
Q3TNA1	Q3TNA1	Xylulose kinase	Xylb	1	4	4	7.4	-0.03901	-1.43368	-0.48551	n.d	-0.0578	0.04362	n.d	1.5623	-1.73701	1.38736	n.d	-1.20957
A3KMP2;D6RH59	A3KMP2	Tetratricopeptide repeat protein 38	Ttc38	2	9	9	21.9	-0.03833	-0.37552	-0.48886	0.08923	-0.70665	0.07533	-0.99073	-0.27552	-0.38693	-1.03907	-0.48046	-0.26158
Q8K0Q5;H3BJL1	Q8K0Q5	Rho GTPase-activating protein 18	Arhgap18	2	14	14	17.8	-0.03808	0.50377	0.30548	-0.33914	-0.60608	0.60871	0.51699	-0.73408	0.52193	-1.28967	0.50548	1.29412
Q91YQ5	Q91YQ5	Dolichyl-diphosphooligosaccharide--protein glycosyltransferase subunit 1	Rpn1	1	48	48	67.9	-0.0377	0.07411	0.45855	-0.1224	0.65159	-0.19375	-0.46951	-0.12951	0.82401	1.062	-0.27745	0.84123
E9Q0J5;Q9QXL2;F8WGN6;Q9QXL1;E9Q0A4;F8VQE2	E9Q0J5	Kinesin-like protein KIF21A	Kif21a	6	11	10	6.2	-0.03755	0.00032	0.00082	-0.05112	-0.48823	-0.0078	0.08404	-0.23456	0.26835	-0.63882	0.64312	0.27929
Q9R0M6;A2AFP5;Q8BHH2;A2AFP4	Q9R0M6	Ras-related protein Rab-9A	Rab9a;Rab9	4	9	9	42.8	-0.03749	0.06718	0.00151	-0.08956	1.21207	-0.21705	-0.14085	-1.43444	0.36821	-0.53877	-0.53575	1.08862
E9QP01;E9Q6T8;Q924A2	E9QP01	Protein capicua homolog	Cic	3	3	3	1.9	-0.03744	-0.73147	-2.22668	-0.92865	0.18066	n.d	-0.24826	-0.51793	n.d	-1.57497	-1.88513	n.d
Q9CXS4;F6SS03	Q9CXS4	Centromere protein V	Cenpv	2	17	17	56	-0.03738	-0.35988	0.33968	-0.31791	0.96894	-0.24282	-0.53306	-0.82106	0.64054	1.13975	-0.71988	0.67382
Q8R2Q0	Q8R2Q0	Tripartite motif-containing protein 29	Trim29	1	4	4	4.9	-0.037	-1.7892	-1.95409	0.6927	n.d	-0.55756	-2.09462	n.d	2.20312	n.d	-1.78797	1.44525
Q6PHQ8;F7A8R0;E9Q6K7;F6WYJ5;E9Q2U4;F6UFC8	Q6PHQ8	N-alpha-acetyltransferase 35, NatC auxiliary subunit	Naa35	6	16	16	16.1	-0.03698	-0.74162	-0.85404	-0.20053	-0.33745	0.44392	-0.66783	-0.64162	-1.06818	-0.88201	-0.54382	-0.92564
B1AQZ2;P28741;Q3UI47;Q3TET1;B1AQZ5;F6V6Z9;P33174;E9PX57	B1AQZ2	Kinesin-like protein KIF3A	Kif3a	8	11	11	12.7	-0.03691	-0.45946	-0.67804	0.17198	-0.33125	-0.1252	-0.23475	-0.76669	-0.79859	-0.89322	-0.13187	-1.31172
Q9CQE7;F6UIS1;F6RK81	Q9CQE7	Endoplasmic reticulum-Golgi intermediate compartment protein 3	Ergic3	3	7	7	14.1	-0.03656	0.2653	0.23339	0.10514	0.71044	-0.22933	-1.054	0.36566	0.44064	1.4291	-0.38769	0.15272
Q3TXS7;J3QN38	Q3TXS7	26S proteasome non-ATPase regulatory subunit 1	Psmd1	2	33	33	33.4	-0.03638	-0.18037	0.18786	0.02588	-0.82667	0.09855	0.12147	0.41652	-0.46907	0.26695	0.50152	-0.03375
P83882	P83882	60S ribosomal protein L36a	Rpl36a	1	4	4	17	-0.03633	-1.7853	-1.29889	0.00389	0.11796	-0.07919	-2.05256	-1.32541	-2.19847	-0.89889	-0.58749	-1.93506
Q8K1E0;I1E4X1;H3BJE3;H3BJ02;H3BKJ7;H3BKP0;H3BKP3;H3BL25;H3BKD6;H3BJ89	Q8K1E0	Syntaxin-5	Stx5;Stx5a	10	13	13	34.9	-0.03583	0.69964	1.11924	0.12194	0.41197	-0.14576	-0.0873	0.39483	1.4054	1.42746	0.42239	1.54653
E9Q3X0;Q9EQK5;D3Z2N7	E9Q3X0	Major vault protein	Mvp	3	28	28	30	-0.0358	-0.1122	-0.09258	-0.10016	-0.62589	0.4261	-0.21516	-0.47099	0.09324	-1.04705	0.1171	0.38094
Q6ZPJ0;B1ATR2	Q6ZPJ0	Testis-expressed sequence 2 protein	Tex2	2	9	9	6.9	-0.03561	-1.74319	-1.26291	-0.33606	0.4351	0.00676	-0.84589	-1.82994	-1.73595	-0.35512	-1.59479	-1.57973
Q8BXV2	Q8BXV2	BRI3-binding protein	Bri3bp	1	5	5	15	-0.03552	1.34204	1.43782	-0.4397	0.09302	-0.05417	1.17976	0.22746	2.60486	1.73958	0.7626	2.34814
Q61768;E9QAK5;P28738;P33175	Q61768	Kinesin-1 heavy chain	Kif5b	4	58	58	50.1	-0.03549	0.17468	0.04811	0.0165	-0.39568	0.25471	-0.01922	0.60381	-0.09432	0.11196	0.10084	0.19541
Q9JHH9;F2Z4A2	Q9JHH9	Coatomer subunit zeta-2	Copz2	2	5	5	27.8	-0.03531	-0.95987	-1.17214	-0.02336	-0.89352	0.09275	-0.94601	0.17798	-1.63809	-0.61883	-0.81261	-1.76297
Q99LB4;P24452;D3YTL5;D3YU77;D3YZN3;D3Z4K5;D3Z014	Q99LB4	Macrophage-capping protein	Capg	7	18	18	45.3	-0.03511	0.74032	0.968	0.24635	-0.76835	0.02034	0.22094	1.27145	1.1047	1.22514	0.92778	1.4148
Q8VDP6	Q8VDP6	CDP-diacylglycerol--inositol 3-phosphatidyltransferase	Cdipt	1	3	3	10.8	-0.03453	0.79541	0.39832	-0.49366	0.78969	-0.07044	-0.43914	0.14251	1.47698	1.26719	-0.78911	0.45587
P17426;F6TPX8	P17426	AP-2 complex subunit alpha-1	Ap2a1	2	25	16	23.8	-0.03446	-0.28032	-0.34864	0.149	-0.52543	0.06267	-0.08443	-0.18032	-1.03498	-0.82513	0.47306	-0.95501
P61222	P61222	ATP-binding cassette sub-family E member 1	Abce1	1	18	18	29.7	-0.03443	-0.36052	0.00402	0.14052	-0.38342	0.00317	-0.73032	0.3098	-0.55272	0.50661	0.05158	0.08785
Q7TMB8;E9PZS0;G3UZI5	Q7TMB8	Cytoplasmic FMR1-interacting protein 1	Cyfip1	3	34	18	24.3	-0.03425	-0.45162	-0.84679	0.1503	-0.49561	0.052	-0.28559	-0.35162	-0.95767	-0.53408	-0.01173	-0.91674
P62334	P62334	26S protease regulatory subunit 10B	Psmc6	1	22	22	47	-0.03416	-0.12296	-0.10597	-0.23858	-0.37406	0.29137	-0.4382	-0.25964	-0.04973	-0.64334	-0.77275	0.45639
Q6ZWX6	Q6ZWX6	Eukaryotic translation initiation factor 2 subunit 1	Eif2s1	1	17	17	48.3	-0.03415	1.11632	0.9141	-0.04859	-0.99335	0.27393	1.08792	1.61383	0.91632	0.71076	0.96222	1.19481
Q91ZP3;E9QKQ5	Q91ZP3	Phosphatidate phosphatase LPIN1	Lpin1	2	3	3	2.5	-0.03412	-0.41977	-1.05922	n.d	-0.12155	0.5814	n.d	0.36472	-1.1071	-0.4745	n.d	-0.79783
Q3UYV9	Q3UYV9	Nuclear cap-binding protein subunit 1	Ncbp1	1	13	13	15.6	-0.03403	-0.30726	-0.42558	0.07683	-0.28937	0.36502	-0.89888	0.26748	-0.00384	0.11487	-0.55512	0.69576
P97452	P97452	Ribosome biogenesis protein BOP1	Bop1	1	4	4	7.7	-0.03389	-0.54988	-1.64511	0.20589	-0.11658	0.46132	-0.56801	-0.24051	-0.7168	-1.42149	-0.15722	-0.82798
Q62219;E9Q1D5;E9PYQ1;E9Q1V4	Q62219	Transforming growth factor beta-1-induced transcript 1 protein	Tgfb1i1	4	4	4	10	-0.03354	0.41608	0.0383	-0.1813	-0.41517	0.10662	0.83562	0.23411	0.00403	0.26757	0.68019	0.00909
Q80UM7	Q80UM7	Mannosyl-oligosaccharide glucosidase	Mogs	1	23	23	25.2	-0.03317	0.75047	0.96195	-0.1607	0.81402	-0.04436	0.3537	0.73309	0.7229	1.26585	-0.97838	1.48753
P99024	P99024	Tubulin beta-5 chain	Tubb5	1	26	4	69.4	-0.03311	0.24647	0.2124	-0.09171	0.08665	-0.02497	-0.13044	0.23657	1.02428	0.55699	0.30065	1.01779
Q91YZ5;P55098	Q91YZ5	Peroxisome biogenesis factor 2	Pxmp3;Pex2	2	4	4	15.1	-0.03285	-0.47876	-0.74151	-0.75777	0.89538	-0.03546	-1.03521	-0.87177	-0.46628	0.24544	-1.4011	-0.79602
Q9EPU0;Q6ZQJ5	Q9EPU0	Regulator of nonsense transcripts 1	Upf1	2	34	34	28	-0.03277	-0.23077	-0.60957	-0.02112	-0.26155	0.05991	-0.1636	-0.43034	-0.39446	-0.35269	-0.37595	-0.22266
E9QAQ7;A2BH40	E9QAQ7	AT-rich interactive domain-containing protein 1A	Arid1a	2	10	9	4.9	-0.03257	-0.77282	-0.64467	0.13986	-0.19365	0.20877	-1.12591	0.04555	-1.02071	-0.47703	-1.33063	-0.49342
Q8CC88	Q8CC88	Uncharacterized protein KIAA0564 homolog	Kiaa0564	1	73	73	39.4	-0.0323	-0.25912	-0.26817	-0.34461	0.72744	-0.19055	-0.51195	-0.31198	-0.03358	0.2644	-0.62182	0.00545
O35405	O35405	Phospholipase D3	Pld3	1	1	1	2.5	-0.03212	0.19698	0.031	0.10943	n.d	-0.29133	0.81167	n.d	-1.02905	n.d	0.86223	-1.36184
O89016	O89016	ATP-binding cassette sub-family D member 4	Abcd4	1	13	13	24.1	-0.03202	-0.46908	-0.50499	-0.30173	1.28688	-0.03202	0.96752	-1.61383	-0.23927	-0.17062	0.97468	-0.70499
A3KG93;Q6ZQ88;G8JL40;F6Z4I3;F6ZC60	A3KG93	Lysine-specific histone demethylase 1A	Kdm1a	5	12	12	17.3	-0.03178	0.10258	0.08363	-0.01262	-0.53043	0.29066	0.14489	-0.42238	-0.45717	-1.24462	0.67906	0.59302
Q99L88	Q99L88	Beta-1-syntrophin	Sntb1	1	10	9	16.8	-0.03178	-0.95232	-1.64144	0.02006	-0.07335	0.60322	-0.95487	-0.75086	-0.67893	-1.54236	-1.4493	-0.09426
P35980;G3UZK4;G3UZJ6;G3UYV6;G3UX28	P35980	60S ribosomal protein L18	Rpl18	5	14	14	51.6	-0.03175	0.60294	0.9229	0.09451	-0.17749	0.02956	0.00652	0.82418	1.0004	1.65346	0.97794	1.28876
Q61687;F6RDB7;Q8C2S3;Q3UY26	Q61687	Transcriptional regulator ATRX	Atrx	4	19	19	7	-0.03153	-0.33916	-0.26296	0.09302	-0.11174	-0.164	-0.31732	-0.66171	-0.38529	-0.66105	0.049	-0.50477
Q3UEB3	Q3UEB3	Poly(U)-binding-splicing factor PUF60	Puf60	1	15	15	35.8	-0.03137	-0.15421	-0.31224	0.05367	-0.6142	-0.02273	-0.24491	0.21208	-0.19042	-0.5539	0.1129	-0.25308
P60670	P60670	Nuclear protein localization protein 4 homolog	Nploc4	1	16	16	31.9	-0.03109	0.15406	0.26279	-0.11318	-0.94653	0.32757	-0.973	0.73988	-0.24736	0.44318	-0.31914	0.41176
Q6W4W7;O70566;E9Q4U7	Q6W4W7	Protein diaphanous homolog 2	Diap2;Diaph2	3	22	22	18.2	-0.03096	-0.33392	-0.24186	-0.04793	-0.21585	0.87358	-0.48507	0.04672	-0.84536	-0.24134	-0.06696	-0.03756
P13864;J3QNW0	P13864	DNA (cytosine-5)-methyltransferase 1	Dnmt1	2	4	4	3.5	-0.03074	-1.49864	-1.95911	n.d	0.18078	-0.12749	n.d	-1.3042	-1.97089	-1.11744	n.d	-2.15911
Q8BG51	Q8BG51	Mitochondrial Rho GTPase 1	Rhot1	1	8	4	16.2	-0.03052	0.68139	0.55728	-0.19065	0.53506	-0.27976	0.36252	-1.20782	0.74326	-0.70712	0.47207	0.6475
O35855;D3Z7C8;O88374;D3Z3D7	O35855	Branched-chain-amino-acid aminotransferase, mitochondrial;Branched-chain-amino-acid aminotransferase	Bcat2	4	10	10	23.4	-0.02988	0.55074	0.18261	-0.20378	-0.27808	1.09505	1.35208	0.61149	0.20288	0.06829	-0.07651	1.12404
Q91YH5;E9PYT3	Q91YH5	Atlastin-3	Atl3	2	21	19	44.2	-0.02979	0.74737	1.28411	-0.23168	0.78048	-0.19311	1.49466	0.46203	0.526	1.60708	1.66651	0.48959
O88967	O88967	ATP-dependent zinc metalloprotease YME1L1	Yme1l1	1	9	9	11.5	-0.02934	-0.64802	-0.43812	-0.05637	0.86521	-0.13689	-0.74425	-1.29596	-0.0546	-0.03812	-0.48954	-0.14777
Q9D0I9	Q9D0I9	Arginine--tRNA ligase, cytoplasmic	Rars	1	28	28	34.2	-0.02876	0.09143	-0.09875	0.05617	-0.76178	0.11303	0.08256	0.73257	-0.1494	-0.26564	0.23088	-0.18296
Q8K114	Q8K114	Integrator complex subunit 9	Ints9	1	6	6	7.4	-0.02856	-0.87819	-0.72876	-0.04072	0.1804	0.8127	-0.41935	-0.9427	-1.35778	-1.20524	-0.18164	-0.37504
P70353;A2A762;A2A763	P70353	Nuclear transcription factor Y subunit gamma	Nfyc	3	3	3	9	-0.02828	0.02385	-0.15142	-0.07059	0.18827	-0.96199	0.02318	0.12385	-0.21337	0.24858	0.24623	-1.17522
Q8CGB6	Q8CGB6	Tensin-like C1 domain-containing phosphatase	Tenc1	1	17	14	9.4	-0.02751	-0.44357	-1.22006	-0.17088	-0.33967	0.55964	0.23579	-0.47361	-1.46794	-0.9389	-1.02006	-0.97798
Q4LDD4;F6XBJ8;E9PUB0;D3YWW7	Q4LDD4	Arf-GAP with Rho-GAP domain, ANK repeat and PH domain-containing protein 1	Arap1	4	32	32	20.7	-0.0275	0.32175	0.15868	-0.01603	-0.60984	0.33937	0.38712	0.57667	0.03872	-0.03311	0.48156	0.22026
Q9Z1B7;D6RG58	Q9Z1B7	Mitogen-activated protein kinase 13	Mapk13	2	12	12	25.7	-0.02748	-0.51204	-0.37373	-0.02748	-0.34542	0.3705	0.03689	-0.72827	-0.76216	-1.01125	0.41479	-0.44261
P24668	P24668	Cation-dependent mannose-6-phosphate receptor	M6pr	1	8	8	28.4	-0.02728	1.20338	0.63637	0.23866	0.07957	-0.23948	1.15893	-2.48432	1.30874	-1.99995	0.85136	0.79368
O89116	O89116	Vesicle transport through interaction with t-SNAREs homolog 1A	Vti1a	1	7	7	28.6	-0.02725	-0.06604	0.40696	0.30708	0.61429	-0.29202	-0.94783	0.27957	0.84324	1.13395	-1.17684	0.71297
Q9CQ69;I7HPX6	Q9CQ69	Cytochrome b-c1 complex subunit 8	Uqcrq	2	7	7	59.8	-0.0272	1.23622	1.78032	-0.31545	0.80892	0.00447	1.03845	0.86285	1.32692	1.87134	1.81061	2.79298
O08553	O08553	Dihydropyrimidinase-related protein 2	Dpysl2	1	15	12	32.5	-0.02707	-0.16156	-0.90569	0.13724	-1.3216	0.27429	-0.40457	-0.06156	-0.23187	-1.31319	-0.46664	-0.71635
Q6GV12	Q6GV12	3-ketodihydrosphingosine reductase	Kdsr	1	8	8	24.4	-0.02704	-1.01261	-1.20599	-0.15375	0.28333	-0.06631	-1.27902	-1.53844	-0.44625	-0.89513	-0.99913	-1.25909
Q8K0G8;D3Z139	Q8K0G8	Epithelial splicing regulatory protein 2	Esrp2	2	8	6	10.7	-0.02695	-1.2823	-2.14364	0.0263	-0.71421	0.09437	-0.10185	-1.84596	-0.99979	-2.94382	-0.19677	-0.86594
Q9DCT8	Q9DCT8	Cysteine-rich protein 2	Crip2	1	6	6	35.6	-0.02622	-0.66116	-0.82995	-0.19562	0.27668	-0.06581	-1.54331	-0.38069	-0.29513	-0.25225	-1.79914	-0.28357
Q80WW9;F7AIJ1	Q80WW9	DDRGK domain-containing protein 1	Ddrgk1	2	8	8	35.2	-0.02588	0.48724	0.51585	-0.13041	0.34267	-0.13008	-1.16255	-0.21302	0.83863	1.81278	-0.81008	1.02148
Q91WC0;F2Z420;F2Z438;D6RCY6	Q91WC0	Histone-lysine N-methyltransferase setd3	Setd3	4	17	17	19.5	-0.02493	-0.77949	-1.00566	-0.03344	-0.491	0.45775	-1.05504	0.2454	-1.59042	-0.33795	-0.75767	-1.47861
G3X9F4;Q8VD26;F6ZAS5	G3X9F4	Transmembrane protein 143	Tmem143	3	8	8	21.2	-0.02477	-0.47204	-0.74603	-0.05023	0.66476	-0.11486	-0.56262	-0.96604	-0.44038	-0.30717	-0.84931	-0.80564
Q61335	Q61335	B-cell receptor-associated protein 31	Bcap31	1	27	27	48.6	-0.0245	0.50907	0.88124	-0.01485	0.41186	-0.20154	0.49742	0.09219	0.37298	1.43805	1.01949	0.58623
Q9DB20;F7D3P8;F6XVM5	Q9DB20	ATP synthase subunit O, mitochondrial	Atp5o	3	10	10	38	-0.02444	0.53505	0.76432	-0.31194	0.10702	-0.01517	0.5845	0.33178	1.11235	0.99905	1.2368	2.02895
Q5NCE8	Q5NCE8	Magnesium transporter MRS2 homolog, mitochondrial	Mrs2	1	4	4	9.2	-0.02418	0.19632	-0.10455	0.13027	1.02935	-0.12667	-0.95853	-0.01328	0.22049	0.73157	-0.03032	-0.11649
P14869;E9Q070;D3YVM5	P14869	60S acidic ribosomal protein P0	Rplp0;Gm8730	3	12	12	51.1	-0.02408	0.4972	0.7052	-0.16169	-0.05498	0.20739	0.29242	0.91717	0.64642	1.34323	0.72557	0.7762
P31938	P31938	Dual specificity mitogen-activated protein kinase kinase 1	Map2k1	1	20	14	41	-0.02378	-0.00939	0.27259	-0.02299	-0.77913	0.32135	0.14273	-0.06149	0.05486	-0.14758	0.47166	1.13779
G5E8K5;G5E8K3;G5E8K2;G3X971	G5E8K5		Ank3	4	38	35	17.7	-0.02302	0.20218	-0.03856	0.13829	-1.03271	0.07272	0.20218	0.72794	-0.07588	-0.85382	0.60777	-0.0853
Q61411;E9PVD5;E9Q8V2;B2KGV5	Q61411	GTPase HRas;GTPase HRas, N-terminally processed	Hras1	4	8	3	47.1	-0.02295	0.0731	0.2124	-0.29196	0.44106	0.02857	0.14942	-1.64479	0.41385	-0.3782	0.41662	0.49045
P09528	P09528	Ferritin heavy chain	Fth1	1	3	3	20.3	-0.02267	0.87998	0.98704	0.06336	-0.50161	0.08678	-1.89453	2.34546	0.67998	2.3529	-1.20284	0.95267
P50427	P50427	Steryl-sulfatase	Sts	1	2	2	2.6	-0.02255	1.93957	2.38436	-0.28347	0.88432	-0.02255	-0.95743	2.33843	1.82345	3.55311	-1.24004	1.03667
Q9QYF1;Q9R1R8	Q9QYF1	Retinol dehydrogenase 11	Rdh11	2	10	10	29.4	-0.02246	0.42021	0.3569	-0.02521	0.79302	-0.15457	-0.30998	0.19349	0.70775	0.85732	0.15023	0.72833
Q9DCC8	Q9DCC8	Mitochondrial import receptor subunit TOM20 homolog	Tomm20	1	5	5	28.3	-0.02236	0.67432	0.12964	0.0049	0.94133	-0.14181	0.34528	-2.67592	0.49894	-0.59736	0.2756	-0.07036
O08582	O08582	GTP-binding protein 1	Gtpbp1	1	16	16	28.1	-0.02217	-0.25627	-0.21778	-0.21925	-0.39375	0.90281	-0.90357	0.24193	-0.79887	0.16281	-0.58262	0.38635
P26041;Q7TSG6;E9PW99;F7DBY2	P26041	Moesin	Msn	4	19	11	20.8	-0.02208	-0.58496	-0.65393	0.02588	0.17198	-0.04223	-0.8175	-1.35108	-0.64451	-0.61261	-0.78911	-0.73524
Q8BG54	Q8BG54	Serine palmitoyltransferase 3	Sptlc3	1	22	22	37.1	-0.02197	0.37701	0.51101	-0.08308	0.43659	-0.42719	0.15496	0.8324	0.27405	1.68259	0.18884	0.47661
Q61234;A2AKD7	Q61234	Alpha-1-syntrophin	Snta1	2	4	4	9.1	-0.02194	0.66861	0.14716	n.d	-0.42405	0.24586	n.d	0.7705	0.56536	0.16296	n.d	0.77002
P62137	P62137	Serine/threonine-protein phosphatase PP1-alpha catalytic subunit	Ppp1ca	1	9	5	30.9	-0.02188	0.3141	0.25344	0.01564	-0.84265	0.38272	-0.26938	0.43655	0.56473	0.02522	0.21847	1.26551
Q80VA5	Q80VA5	SH3 domain and tetratricopeptide repeat-containing protein 2	Sh3tc2	1	11	11	9.6	-0.02186	-0.53143	-0.67113	-0.46811	0.33136	-0.06779	-0.89631	-0.39575	-0.47499	0.33172	-1.08163	-0.94225
Q9JLJ1	Q9JLJ1	Selenoprotein K	Selk	1	5	5	34	-0.02186	-0.13257	-0.19712	-0.32335	n.d	0.04292	-0.19352	n.d	-0.18041	n.d	-0.0737	0.03515
Q3U4N2;Q9EQK7	Q3U4N2	Protein-S-isoprenylcysteine O-methyltransferase	Icmt	2	2	2	9.9	-0.0218	-0.15862	0.71154	-0.33261	0.82098	-0.05058	-0.41499	-0.05967	0.93911	1.11804	0.21033	0.89169
Q8CDG3	Q8CDG3	Deubiquitinating protein VCIP135	Vcpip1	1	25	25	21.1	-0.02164	-0.65413	-0.82627	0.09234	-0.22894	-0.01588	-2.04327	0.31916	-0.32098	0.06441	-1.54608	-0.51037
Q8CIB5;A6X941	Q8CIB5	Fermitin family homolog 2	Fermt2	2	33	24	44.3	-0.02154	0.55984	0.55967	-0.01213	-1.0002	0.12181	0.35041	1.39656	0.25471	1.04246	0.69608	0.38747
Q9WUR9;A2ARF6;F6TEU8;A2ARF5	Q9WUR9	Adenylate kinase isoenzyme 4, mitochondrial	Ak4	4	5	5	24.2	-0.02148	-1.14564	-2.42972	-0.02148	-1.06296	0.39473	-0.9628	-1.0686	-3.12795	-2.67891	-0.76256	-2.96708
Q91XH5;Q64105;G3UXX3;G3UZ79;F6SZQ1	Q91XH5	Sepiapterin reductase	Spr	5	13	13	55	-0.02132	0.86381	0.64246	0.00662	-1.17703	0.05977	0.05816	1.21005	1.00942	0.79197	0.417	0.85861
Q64127;E9Q1U8	Q64127	Transcription intermediary factor 1-alpha	Trim24	2	4	4	2.9	-0.02094	-2.56131	-2.77145	-0.07189	0.05367	-0.46085	-1.63762	-3.65724	-1.88558	-3.13847	-1.49366	-2.37375
E9QN77;Q9JMG3;D3Z108;D3Z5X7	E9QN77	Transmembrane and ubiquitin-like domain-containing protein 1	Tmub1	4	5	5	24.2	-0.02075	0.30411	0.66152	-0.02522	0.48285	-0.08177	0.20811	-0.10383	0.52786	0.94902	-0.45809	1.08995
F8VQN6;Q8R4H2	F8VQN6	Rho guanine nucleotide exchange factor 12	Arhgef12	2	22	22	15.6	-0.02071	-0.7322	-0.7664	0.17082	-0.55222	0.03337	-0.83196	-0.32879	-0.94204	-0.37476	-0.49899	-0.82449
Q62418	Q62418	Drebrin-like protein	Dbnl	1	5	5	14	-0.02036	1.06643	1.06394	-0.05019	-0.43323	0.01521	0.3674	1.85721	1.06433	0.91931	0.93236	0.87459
Q80X71;D3Z191;D3Z0M2	Q80X71	Transmembrane protein 106B	Tmem106b	3	2	2	9.5	-0.02034	-1.42068	-1.48544	0.23683	n.d	-0.02881	-1.35016	n.d	-1.76645	n.d	-1.09823	-1.63289
P20029	P20029	78 kDa glucose-regulated protein	Hspa5	1	27	24	39.2	-0.02031	-0.35956	-0.49486	-0.02314	0.01264	-0.01552	-0.04665	-1.01037	-0.34877	-0.96887	-0.35993	-0.21192
Q8R001;E9Q6X0;D3YYK8;Q3TG90	Q8R001	Microtubule-associated protein RP/EB family member 2	Mapre2	4	9	7	28.5	-0.02015	1.14199	1.04571	-0.265	0.02063	-0.04335	1.1113	1.0229	1.06767	1.4185	1.03576	1.00953
Q8CCB4;E9PXG9;E9PYD3;E9PWD1;E9Q648;F6Z4G7;E9Q3C3	Q8CCB4	Vacuolar protein sorting-associated protein 53 homolog	Vps53	7	19	19	22.6	-0.02005	-0.32194	-0.37853	-0.19603	-0.58342	0.20964	-0.57791	-0.91743	-0.26282	-0.52094	-0.49441	-0.16611
Q99MK8;Q7TS64;E9PW16;E9Q419;F6QY34;F7AEX1;F6Y9P3	Q99MK8	Beta-adrenergic receptor kinase 1	Adrbk1	7	13	11	16.7	-0.01992	-0.40008	-0.35337	0.17594	-0.5879	0.31255	-0.40008	-0.78687	-0.0051	-1.05374	-0.04023	0.7915
Q9Z0E0	Q9Z0E0	Neurochondrin	Ncdn	1	8	8	7.3	-0.01978	-0.82894	-1.40166	0.76672	-0.14414	n.d	-1.16367	-0.71728	n.d	-0.81285	-0.11622	n.d
P97384;D3Z7U0	P97384	Annexin A11;Annexin	Anxa11	2	26	26	34.4	-0.01974	1.11707	1.09154	-0.145	-0.4908	0.70814	1.16799	0.95714	0.95803	1.04141	1.21956	2.05378
Q8K1N2;D3Z069;F6QU68;D3Z1R8;REV__F6WJB7;REV__Q6ZQ93;REV__F6SZG2;REV__F7BSN3;Q6GQX2	Q8K1N2	Pleckstrin homology-like domain family B member 2	Phldb2	9	14	14	9.1	-0.01962	-0.88548	-0.5519	0.37929	-0.48815	-0.1551	-0.4354	-0.30648	-1.37157	-0.89082	0.61697	-1.07565
P56379	P56379	6.8 kDa mitochondrial proteolipid	Mp68	1	1	1	13.8	-0.01959	1.0306	0.96768	-0.18053	1.06267	-0.01959	1.72437	-1.45906	0.0037	0.49514	1.90281	-0.08287
Q80UP5;F7B209	Q80UP5	Ankyrin repeat domain-containing protein 13A	Ankrd13a	2	15	14	19.6	-0.01954	-0.54767	-0.77648	-0.05234	-0.3987	0.21661	-0.71684	0.71914	-0.91994	0.18185	-0.60746	-0.912
Q61187;D3Z0S9;D3Z2V5	Q61187	Tumor susceptibility gene 101 protein	Tsg101	3	14	14	34.3	-0.01899	-0.44238	-0.43455	-0.06115	-0.47965	0.28226	-0.66703	0.19561	-0.64315	-0.17361	-0.47945	-0.10193
Q3TIU4	Q3TIU4	2,5-phosphodiesterase 12	Pde12	1	5	5	9	-0.01882	-0.81142	-0.70012	0.05033	-1.00976	n.d	-0.8469	-0.41267	n.d	-1.01464	-0.50012	n.d
[truncated: 2,000 more rows]
